# Supplementary material for: Gigas‐Cell1 mediated in vivo haploid induction in Brassica napus: A step forward for hybrid development and crop improvement
Source: Plant Biotechnol J. 2025 Jul 21;23(11):4729–31. doi: 10.1111/pbi.70215 (PMC12576467; doi:10.1111/pbi.70215)
Supplement: Supplementary file 3 — Table S1–S8. [file PBI-23-4729-s001.xlsx]

## Sheet: Table S1
	Table S1. Statistics of invitro-germinated pollens of wt and gig1 mutant.
	Replications	Germinated Pollens after 16h of Wt/total observed pollens	Germinated Pollens after 16h of gig1/ total observed pollens	Germinated Pollens after 24h of Wt/ total observed pollens	Germinated Pollens after 24h of gig1/ total observed pollens
	1	123/210	26/129	74/125	49/147
	2	76/136	32/161	79/141	31/113
	3	109/192	28/134	57/97	47/147
	4	82/141	30/162	76/129	46/150
	5	76/131	24/127	105/174	32/119
	Average (%)	57.48	19.67	58.65	30.06

## Sheet: Table S2
	Table S2. Different types of Mutation in T0 mutant of GIG1
	Sr No.	Plant ID	sgRNA-1		sgRNA-2
			A09-Chromosome	C08-Chromosome	A09-Chromosome	A09-Chromosome
	1	gig1-1	WT	WT	WT	WT
	2	gig1-2	WT	WT	WT	WT
	3	gig1-3	WT	WT	1I,1D,1D	WT
	4	gig1-4	WT	WT	WT	WT
	5	gig1-5	WT	WT	WT	WT
	6	gig1-6	1D,1I,3I,SNP	1D,1I,3I,SNP	1I,1D	1I
	7	gig1-7	WT	WT	1I,1D,1I,1D	WT
	8	gig1-8	WT	WT	WT	WT
	9	gig1-9	WT	WT	WT	WT
	10	gig1-10	1I,1D	1I,1D	WT	WT
	11	gig1-11	WT	WT	WT	WT
	12	gig1-12	1I,1D	1I,1D	1I,1D,4D,1D	WT
	13	gig1-13	1D,1I,5D	1I,5D	2I,1I,1D	Large Indel
	14	gig1-14	WT	WT	1I,1D,1D	2D,2D,1I
	15	gig1-15	1D,1I,5D	1I,5D	2I,1I,1D	Large Indel
	16	gig1-16	WT	WT	1I,1D,1D	2D,2D,1I
	17	gig1-17	1D,1I,3I,1D,1I	1I,WT	1I,1D	2D,1I
	18	gig1-18	WT	1I,1I	1I,1D,1D	2D,1I,2D
	19	gig1-19	WT	WT	1D	2D
	20	gig1-20	WT	WT	1I,1D,1D	2D,2D,1I
	21	gig1-21	1D,3I	1I ,WT	1I,1D	2D,1I
	22	gig1-22	WT	2D	1I,1D
	23	gig1-23	2D	2D	1I	1I
	24	gig1-24	6D,2D,3I	2D	1I,1D	7D,1I

## Sheet: Table S3
	Table S3. Number of stomata in haploid and diploid plant
	Replication	Diploid-800x	Haploid-800x
	1	7	13
	2	5	11
	3	6	15
	4	7	14
	5	5	13
	Average	6	13.2

## Sheet: Table S4
	Table S4. 50k-Ilumina Chip for haploid confirmation
	Chr	Position	inducer parent(wester)	Induced Parent (GanA)	Haploid	Haploid	Haploid	Haploid	Diploid
Bn-A01-p609857	chrA01	198823	A	B	B	B	B	B	H
Bn-A01-p644410	chrA01	235192	A	B	B	B	B	B	H
Bn-A01-p994722	chrA01	611457	A	B	B	B	B	B	H
seq-new-rs22976	chrA01	630302	A	B	B	B	B	B	H
Bn-A01-p1095733	chrA01	695488	A	B	B	B	B	B	H
Bn-A01-p1125565	chrA01	723008	A	B	B	B	B	B	H
Bn-A01-p1247899	chrA01	848430	A	B	B	B	B	B	H
chrA01_867934	chrA01	867934	A	B	B	B	B	B	H
chrA01_867995	chrA01	867995	A	B	B	B	B	B	H
chrA01_868368	chrA01	868368	A	B	B	B	B	B	H
Bn-A01-p1373827	chrA01	974935	A	B	B	B	B	B	H
Bn-A01-p1373838	chrA01	974946	A	B	B	B	B	B	H
Bn-A01-p1453156	chrA01	1048424	A	B	B	B	B	B	H
Bn-A01-p1453560	chrA01	1048828	A	B	B	B	B	B	H
seq-new-rs23172	chrA01	1049812	A	B	B	B	B	B	H
Bn-A01-p1456256	chrA01	1051674	A	B	B	B	B	B	H
seq-new-rs47457	chrA01	1059311	A	B	B	B	B	B	H
seq-new-rs23611	chrA01	1264248	A	B	B	B	B	B	H
Bn-A01-p2069218	chrA01	1561518	A	B	B	B	B	B	H
Bn-A01-p2069488	chrA01	1561788	A	B	B	B	B	B	H
Bn-A01-p2114552	chrA01	1602491	A	B	B	B	B	B	H
Bn-A01-p2121224	chrA01	1609510	A	B	B	B	B	B	H
Bn-A01-p2207452	chrA01	1690384	A	B	B	B	B	B	H
Bn-A01-p2303308	chrA01	1775948	A	B	B	B	B	B	H
Bn-A01-p2311015	chrA01	1783685	A	B	B	B	B	B	H
Bn-A01-p2340048	chrA01	1819172	A	B	B	B	B	B	H
Bn-A01-p2341408	chrA01	1827987	A	B	B	B	B	B	H
Bn-A01-p2478054	chrA01	1965984	A	B	B	B	B	B	H
seq-new-rs27852	chrA01	2206409	A	B	B	B	B	B	H
Bn-A01-p2713583	chrA01	2220711	A	B	B	B	B	B	H
Bn-A01-p137814	chrA01	2518687	A	B	B	B	B	B	H
Bn-A01-p137869	chrA01	2518742	A	B	B	B	B	B	H
Bn-A01-p145676	chrA01	2527606	A	B	B	B	B	B	H
seq-new-rs48367	chrA01	2593135	A	B	B	B	B	B	H
Bn-A01-p2990104	chrA01	2702388	A	B	B	B	B	B	H
Bn-A01-p3005310	chrA01	2716632	A	B	B	B	B	B	H
Bn-A01-p3045984	chrA01	2752437	A	B	B	B	B	B	H
seq-new-rs40831	chrA01	2756809	A	B	B	B	B	B	H
Bn-A01-p3232810	chrA01	2921523	A	B	B	B	B	B	H
Bn-A01-p3232913	chrA01	2921626	A	B	B	B	B	B	H
Bn-A01-p3233299	chrA01	2922012	A	B	B	B	B	B	H
seq-new-rs41781	chrA01	3041281	A	B	B	B	B	B	H
Bn-A01-p3378332	chrA01	3044600	A	B	B	B	B	B	H
seq-new-rs40784	chrA01	3135138	A	B	B	B	B	B	H
Bn-A01-p3487320	chrA01	3153918	A	B	B	B	B	B	H
seq-new-rs47410	chrA01	3257734	A	B	B	B	B	B	H
Bn-A01-p3598097	chrA01	3265318	A	B	B	B	B	B	H
Bn-A01-p3598533	chrA01	3265753	A	B	B	B	B	B	H
seq-new-rs23319	chrA01	3325268	A	B	B	B	B	B	H
seq-new-rs44952	chrA01	3339228	A	B	B	B	B	B	H
Bn-A01-p3737522	chrA01	3391005	A	B	B	B	B	B	H
seq-new-rs28983	chrA01	3397751	A	B	B	B	B	B	H
seq-new-rs37196	chrA01	3428244	A	B	B	B	B	B	H
seq-new-rs40769	chrA01	3436321	A	B	B	B	B	B	H
Bn-A01-p3889035	chrA01	3509966	A	B	B	B	B	B	H
Bn-A01-p3906965	chrA01	3533140	A	B	B	B	B	B	H
seq-new-rs29763	chrA01	3537006	A	B	B	B	B	B	H
seq-new-rs46139	chrA01	4043857	A	B	B	B	B	B	H
Bn-A01-p4785261	chrA01	4397190	A	B	B	B	B	B	H
Bn-A01-p4836338	chrA01	4439204	A	B	B	B	B	B	H
Bn-A01-p5480514	chrA01	5042606	A	B	B	B	B	B	H
Bn-A01-p5486104	chrA01	5047515	A	B	B	B	B	B	H
Bn-A01-p5775331	chrA01	5244017	A	B	B	B	B	B	H
Bn-A01-p5777117	chrA01	5245850	A	B	B	B	B	B	H
seq-new-rs48892	chrA01	5283181	A	B	B	B	B	B	H
seq-new-rs46609	chrA01	5285046	A	B	B	B	B	B	H
Bn-A01-p5808036	chrA01	5287348	A	B	B	B	B	B	H
seq-new-rs40371	chrA01	5350870	A	B	B	B	B	B	H
Bn-A01-p5944398	chrA01	5434377	A	B	B	B	B	B	H
Bn-A01-p5994980	chrA01	5478000	A	B	B	B	B	B	H
Bn-A01-p6040667	chrA01	5524564	A	B	B	B	B	B	H
seq-new-rs25918	chrA01	5558867	A	B	B	B	B	B	H
Bn-A01-p6081978	chrA01	5560846	A	B	B	B	B	B	NA
Bn-A01-p6180257	chrA01	5663659	A	B	B	B	B	B	H
Bn-Scaffold001812-p284	chrA01	5732077	A	B	B	B	B	B	H
Bn-A01-p6479735	chrA01	5957083	A	B	B	B	B	B	H
Bn-A01-p6482543	chrA01	5959061	A	B	B	B	B	B	H
seq-new-rs32924	chrA01	5972567	A	B	B	B	B	B	H
Bn-A01-p6547052	chrA01	6011015	A	B	B	B	B	B	H
seq-new-rs40758	chrA01	6072201	A	B	B	B	B	B	H
Bn-A01-p6713213	chrA01	6154320	A	B	B	B	B	B	H
Bn-A01-p6773949	chrA01	6193364	A	B	B	B	B	B	H
Bn-A01-p6958863	chrA01	6371822	A	B	B	B	B	B	H
Bn-A01-p6965221	chrA01	6378181	A	B	B	B	B	B	H
Bn-A01-p6968751	chrA01	6381711	A	B	B	B	B	B	H
Bn-A01-p6969197	chrA01	6382158	A	B	B	B	B	B	H
Bn-A01-p6969284	chrA01	6382249	A	B	B	B	B	B	H
Bn-A01-p6969358	chrA01	6382318	A	B	B	B	B	B	H
Bn-A01-p6972779	chrA01	6393067	A	B	B	B	B	B	H
Bn-A01-p7068752	chrA01	6472467	A	B	B	B	B	B	H
Bn-A01-p7086543	chrA01	6487163	A	B	B	B	B	B	H
Bn-A01-p7087000	chrA01	6487622	A	B	B	B	B	B	H
seq-new-rs45998	chrA01	6882560	A	B	B	B	B	B	H
Bn-A01-p7558345	chrA01	6898964	A	B	B	B	B	B	H
seq-new-rs47988	chrA01	6899318	A	B	B	B	B	B	H
Bn-A01-p7768351	chrA01	7036995	A	B	B	B	B	B	H
Bn-A01-p8017380	chrA01	7198525	A	B	B	B	B	B	H
Bn-A01-p8058475	chrA01	7238718	A	B	B	B	B	B	H
Bn-A01-p8063652	chrA01	7242840	A	B	B	B	B	B	H
seq-new-rs36432	chrA01	7345456	A	B	B	B	B	B	H
Bn-A01-p8221245	chrA01	7386200	A	B	B	B	B	B	H
Bn-A01-p8246641	chrA01	7420319	A	B	B	B	B	B	H
Bn-A01-p8417520	chrA01	7530273	A	B	B	B	B	B	H
Bn-A01-p8418102	chrA01	7530768	A	B	B	B	B	B	H
seq-new-rs35221	chrA01	7672741	A	B	A	B	B	B	H
Bn-A01-p8515129	chrA01	7689564	A	B	A	B	B	B	A
seq-new-rs48006	chrA01	7901139	A	B	B	B	B	B	H
seq-new-rs47456	chrA01	7921939	A	B	A	B	B	B	H
Bn-A01-p9260073	chrA01	7923767	A	B	A	B	B	B	H
Bn-A01-p9264081	chrA01	7927612	A	B	B	B	B	B	H
Bn-A01-p9326695	chrA01	7983978	A	B	B	B	B	B	H
Bn-A01-p9519478	chrA01	8155867	A	B	A	B	B	B	H
seq-new-rs32680	chrA01	8303365	A	B	A	B	B	B	H
Bn-A01-p9699152	chrA01	8316136	A	B	A	B	B	B	H
Bn-A01-p9711809	chrA01	8334397	A	B	A	B	B	B	H
seq-new-rs39177	chrA01	8335278	A	B	NA	B	B	B	H
seq-new-rs33828	chrA01	8365890	A	B	B	B	B	B	H
seq-new-rs40544	chrA01	8478965	A	B	B	B	B	B	H
Bn-A01-p9922741	chrA01	8553421	A	B	B	B	B	B	H
seq-new-rs24629	chrA01	8570168	A	B	B	B	B	B	H
Bn-A01-p10250255	chrA01	8853237	A	B	A	B	B	B	H
Bn-A01-p10251052	chrA01	8854034	A	B	A	B	B	B	H
seq-new-rs31802	chrA01	8861892	A	B	A	B	B	B	H
Bn-A01-p10299187	chrA01	8930734	A	B	B	B	B	B	H
seq-new-rs27874	chrA01	8951254	A	B	B	B	B	B	A
seq-new-rs48290	chrA01	8976753	A	B	A	B	B	B	H
seq-new-rs47439	chrA01	9023199	A	B	B	B	B	B	H
chrA01_9237782	chrA01	9237782	A	B	A	B	B	B	NA
Bn-A01-p11233207	chrA01	9297710	A	B	A	B	B	B	H
Bn-A01-p11253272	chrA01	9317196	A	B	A	B	NA	B	H
seq-new-rs35522	chrA01	9386923	A	B	A	B	B	B	H
seq-new-rs49188	chrA01	9743347	A	B	A	B	B	B	H
Bn-A01-p11407167	chrA01	9751502	A	B	A	B	B	B	H
Bn-A01-p11469992	chrA01	9817818	A	B	NA	B	B	B	H
seq-new-rs26398	chrA01	10036978	A	B	A	B	B	B	H
seq-new-rs44543	chrA01	10873058	A	B	B	B	B	B	H
seq-new-rs29921	chrA01	10942514	A	B	B	B	B	B	NA
seq-new-rs24845	chrA01	11059053	A	B	B	B	B	B	H
seq-new-rs32102	chrA01	11360300	A	B	B	B	B	B	H
Bn-A01-p14022855	chrA01	11618842	A	B	B	B	B	B	H
Bn-A01-p14057073	chrA01	11661082	A	B	B	B	B	B	H
seq-new-rs47352	chrA01	11661411	A	B	B	B	B	B	H
Bn-A01-p14071179	chrA01	11667406	A	B	B	B	B	B	H
Bn-A01-p14071237	chrA01	11667464	A	B	B	B	B	B	H
Bn-A01-p14074391	chrA01	11670612	A	B	B	B	B	B	H
Bn-A01-p14076641	chrA01	11672864	A	B	B	B	B	B	H
Bn-A01-p14079006	chrA01	11675274	A	B	B	B	B	B	H
Bn-A01-p14148071	chrA01	11729856	A	B	B	B	B	B	H
Bn-A01-p14168802	chrA01	11745409	A	B	B	B	B	B	H
Bn-A01-p14181651	chrA01	11750429	A	B	B	B	B	B	H
Bn-A01-p14181829	chrA01	11750610	A	B	B	B	B	B	NA
Bn-A01-p14200714	chrA01	11786918	A	B	B	B	B	B	H
Bn-A01-p14201581	chrA01	11787785	A	B	B	B	B	B	H
seq-new-rs23614	chrA01	11902416	A	B	B	B	B	B	H
seq-new-rs32366	chrA01	11903344	A	B	B	B	B	B	H
seq-new-rs38824	chrA01	11905408	A	B	B	B	B	B	H
seq-new-rs39927	chrA01	11911422	A	B	B	B	B	B	H
seq-new-rs37130	chrA01	12175502	A	B	B	B	B	B	B
seq-new-rs26877	chrA01	12182629	A	B	B	B	B	B	H
Bn-A01-p14727717	chrA01	12239999	A	B	B	B	B	B	H
seq-new-rs26671	chrA01	12314883	A	B	B	B	B	B	B
Bn-A01-p14859839	chrA01	12342920	A	B	B	B	B	B	H
seq-new-rs30410	chrA01	12374820	A	B	B	B	B	B	H
Bn-A01-p14905298	chrA01	12390905	A	B	B	B	B	B	H
Bn-A01-p14948237	chrA01	12453302	A	B	B	B	B	B	H
Bn-A01-p14948379	chrA01	12453444	A	B	B	B	B	B	H
Bn-A01-p14949256	chrA01	12454321	A	B	B	B	B	B	H
Bn-A01-p14959478	chrA01	12462566	A	B	B	B	B	B	H
seq-new-rs35485	chrA01	12778609	A	B	A	B	B	B	H
Bn-A01-p15494260	chrA01	12938831	A	B	A	B	B	B	H
Bn-A01-p15496772	chrA01	12941528	A	B	A	B	B	B	H
Bn-A01-p15497190	chrA01	12941945	A	B	A	B	B	B	H
Bn-A01-p15502589	chrA01	12943376	A	B	A	B	B	B	H
seq-new-rs22782	chrA01	13026577	A	B	B	B	B	B	H
seq-new-rs42126	chrA01	13035169	A	B	A	B	B	B	H
seq-new-rs38102	chrA01	13318306	A	B	B	B	B	B	H
seq-new-rs27315	chrA01	13398716	A	B	B	B	B	B	H
seq-new-rs43968	chrA01	13583761	A	B	B	B	B	B	H
seq-new-rs35366	chrA01	13682572	A	B	B	B	B	B	NA
seq-new-rs40721	chrA01	13691401	A	B	B	B	B	B	H
Bn-A01-p15957543	chrA01	13863734	A	B	B	B	B	B	H
seq-new-rs28937	chrA01	13864161	A	B	B	B	B	B	H
seq-new-rs35109	chrA01	13873029	A	B	B	B	B	B	H
seq-new-rs42306	chrA01	13993548	A	B	B	B	B	B	NA
Bn-A01-p16086381	chrA01	14038664	A	B	B	B	B	B	H
Bn-A01-p16111263	chrA01	14053830	A	B	B	B	B	B	H
Bn-A01-p16123649	chrA01	14061607	A	B	B	B	B	B	H
Bn-A01-p16173770	chrA01	14074814	A	B	B	B	B	B	H
Bn-A01-p16174042	chrA01	14075086	A	B	B	B	B	B	H
Bn-A01-p16200217	chrA01	14114223	A	B	B	B	B	B	H
Bn-A01-p16461639	chrA01	14365562	A	B	B	B	B	B	H
Bn-A01-p16537866	chrA01	14420140	A	B	B	B	B	B	H
Bn-A01-p16538323	chrA01	14420597	A	B	B	B	B	B	H
Bn-A01-p16557636	chrA01	14436519	A	B	B	B	B	B	H
Bn-A01-p16665036	chrA01	14510776	A	B	B	B	B	B	H
Bn-A01-p16692959	chrA01	14543043	A	B	B	B	B	B	H
Bn-A01-p16847535	chrA01	14671327	A	B	B	B	B	B	H
Bn-Scaffold000508-p6116	chrA01	14765501	A	B	B	B	B	B	H
seq-new-rs34222	chrA01	14766438	A	B	B	B	B	B	H
seq-new-rs36279	chrA01	14789405	A	B	B	B	B	B	NA
seq-new-rs44085	chrA01	14895756	A	B	B	B	B	B	H
Bn-A01-p17480096	chrA01	14927917	A	B	B	B	B	B	H
Bn-A01-p17481703	chrA01	14930068	A	B	B	B	B	B	H
Bn-A01-p17483006	chrA01	14931350	A	B	B	B	B	B	H
Bn-A01-p17506817	chrA01	14951839	A	B	B	B	B	B	H
Bn-A01-p17518104	chrA01	14955349	A	B	B	B	B	B	H
Bn-A01-p17518305	chrA01	14955550	A	B	B	B	B	B	H
Bn-A01-p17518468	chrA01	14955713	A	B	B	B	B	B	H
Bn-A01-p17553462	chrA01	14973171	A	B	B	B	B	B	H
Bn-A01-p17565834	chrA01	15009588	A	B	B	B	B	B	H
seq-new-rs29095	chrA01	15017387	A	B	B	B	B	B	H
seq-new-rs25473	chrA01	15136561	A	B	B	B	B	B	H
Bn-A01-p17649002	chrA01	15142705	A	B	B	B	B	B	H
Bn-A01-p18014946	chrA01	15335748	A	B	B	B	B	B	H
Bn-A01-p18015006	chrA01	15335809	A	B	B	B	B	B	H
Bn-A01-p18015162	chrA01	15335965	A	B	B	B	B	B	H
Bn-A01-p18020314	chrA01	15340761	A	B	B	B	B	B	H
Bn-A01-p18020503	chrA01	15340948	A	B	B	B	B	B	H
Bn-A01-p18023959	chrA01	15343709	A	B	B	B	B	B	H
Bn-A01-p18027307	chrA01	15346737	A	B	B	B	B	B	H
Bn-A01-p18028380	chrA01	15347828	A	B	B	B	B	B	H
Bn-A01-p18078718	chrA01	15382241	A	B	B	B	B	B	H
Bn-A01-p17150604	chrA01	15538588	A	B	B	B	B	B	H
Bn-A01-p17150875	chrA01	15538858	A	B	B	B	B	B	H
Bn-A01-p17160355	chrA01	15551512	A	B	B	B	B	B	H
Bn-A01-p18091997	chrA01	15584082	A	B	B	B	B	B	H
seq-new-rs25641	chrA01	15605489	A	B	B	B	B	B	H
Bn-A01-p18119989	chrA01	15605730	A	B	B	B	B	B	H
seq-new-rs24696	chrA01	15818192	A	B	B	B	B	B	H
seq-new-rs33142	chrA01	15933280	A	B	A	A	A	A	A
Bn-A01-p19564015	chrA01	16411124	A	B	B	B	B	B	H
Bn-A01-p19589921	chrA01	16429985	A	B	B	B	B	B	H
Bn-A01-p19592804	chrA01	16433025	A	B	B	B	B	B	H
Bn-A01-p19601137	chrA01	16441102	A	B	B	B	B	B	H
Bn-A01-p19601542	chrA01	16441507	A	B	B	B	B	B	H
Bn-A01-p19602112	chrA01	16442072	A	B	B	B	B	B	H
Bn-A01-p19607256	chrA01	16447786	A	B	B	B	B	B	H
Bn-A01-p19623880	chrA01	16459849	A	B	B	B	B	B	H
Bn-A01-p19624123	chrA01	16460092	A	B	B	B	B	B	H
Bn-A01-p19624216	chrA01	16460185	A	B	B	B	B	B	H
seq-new-rs28596	chrA01	16692188	A	B	B	B	B	B	H
Bn-A01-p19983739	chrA01	16784477	A	B	B	B	B	B	H
Bn-A01-p21141514	chrA01	17820642	A	B	B	B	B	B	H
seq-new-rs31829	chrA01	17823517	A	B	B	B	B	B	H
seq-new-rs37254	chrA01	17908035	A	B	B	B	B	B	H
Bn-A01-p21393260	chrA01	18016584	A	B	B	B	B	B	H
seq-new-rs39454	chrA01	18060959	A	B	B	B	B	B	H
Bn-A01-p21500509	chrA01	18125374	A	B	B	B	B	B	H
Bn-A01-p21512266	chrA01	18129922	A	B	B	B	B	B	H
Bn-A01-p21512514	chrA01	18130172	A	B	B	B	B	B	H
Bn-A01-p21512663	chrA01	18130323	A	B	B	B	B	B	H
Bn-A01-p21517353	chrA01	18131006	A	B	B	B	B	B	H
Bn-A01-p21709916	chrA01	18295243	A	B	B	B	B	B	H
seq-new-rs35672	chrA01	18312426	A	B	B	B	B	B	H
seq-new-rs45948	chrA01	18572405	A	B	B	B	B	B	H
Bn-A01-p21969405	chrA01	18579415	A	B	B	B	B	B	H
seq-new-rs48146	chrA01	18610801	A	B	B	B	B	B	H
Bn-A01-p22038749	chrA01	18656154	A	B	B	B	B	B	H
seq-new-rs24258	chrA01	18724137	A	B	B	B	B	B	H
seq-new-rs32724	chrA01	18761539	A	B	B	B	B	B	H
seq-new-rs44314	chrA01	18790088	A	B	B	B	B	B	H
Bn-A01-p22681496	chrA01	18831032	A	B	B	B	B	B	H
seq-new-rs34084	chrA01	18831032	A	B	B	B	B	B	H
seq-new-rs42265	chrA01	18899802	A	B	B	B	B	B	H
seq-new-rs31424	chrA01	18990341	A	B	B	B	B	B	NA
seq-new-rs23155	chrA01	19440786	A	B	B	B	B	B	H
Bn-A01-p23020726	chrA01	19513183	A	B	B	B	B	B	H
seq-new-rs27897	chrA01	19519267	A	B	B	B	B	B	H
seq-new-rs43812	chrA01	21226976	A	B	NA	B	B	B	H
Bn-scaff_16691_1-p1459639	chrA01	21401153	A	B	NA	B	B	B	H
seq-new-rs29517	chrA01	22894220	A	B	B	B	B	B	NA
seq-new-rs33883	chrA01	23192569	A	B	B	B	B	B	H
Bn-A01-p25572254	chrA01	23227992	A	B	B	B	B	B	H
seq-new-rs33766	chrA01	23228901	A	B	B	B	B	B	H
Bn-A01-p2910752	chrA01_random	117276	A	B	B	B	B	B	H
Bn-A01-p2957869	chrA01_random	125723	A	B	B	B	B	B	H
Bn-A01-p2915821	chrA01_random	162216	A	B	B	B	B	B	H
Bn-A01-p7825044	chrA01_random	418895	A	B	B	B	B	B	H
Bn-A01-p9180828	chrA01_random	522735	A	B	NA	B	B	B	H
Bn-A01-p11543191	chrA01_random	652715	A	B	B	B	B	B	H
Bn-A01-p17050461	chrA01_random	862818	A	B	B	B	B	B	H
Bn-A01-p17049439	chrA01_random	863809	A	B	B	B	B	B	H
Bn-A01-p17040457	chrA01_random	879287	A	B	B	B	B	B	H
seq-new-rs23353	chrA01_random	1031140	A	B	B	B	B	B	H
Bn-A01-p16380496	chrA01_random	1313335	A	B	B	B	B	B	H
Bn-A01-p16128458	chrA01_random	1318423	A	B	B	B	B	B	H
Bn-A01-p16127871	chrA01_random	1319010	A	B	B	B	B	B	H
Bn-A01-p16142196	chrA01_random	1336796	A	B	B	B	B	B	H
Bn-A01-p16135537	chrA01_random	1344852	A	B	B	B	B	B	H
Bn-A01-p16135094	chrA01_random	1345295	A	B	B	B	B	B	H
Bn-A01-p16134838	chrA01_random	1345551	A	B	B	B	B	B	H
Bn-A01-p17437603	chrA01_random	1380276	A	B	B	B	B	B	H
Bn-A01-p17432814	chrA01_random	1384811	A	B	B	B	B	B	H
Bn-A01-p17428120	chrA01_random	1389877	A	B	B	B	B	B	H
Bn-A01-p17716773	chrA01_random	1594390	A	B	B	B	B	B	H
seq-new-rs48155	chrA01_random	1596528	A	B	B	B	B	B	H
Bn-A01-p17886123	chrA01_random	1694697	A	B	B	B	B	B	H
Bn-A01-p17849675	chrA01_random	1737720	A	B	B	B	B	B	H
seq-new-rs26243	chrA01_random	1742246	A	B	B	B	B	B	H
seq-new-rs25449	chrA01_random	1846038	A	B	B	B	B	B	H
seq-new-rs35689	chrA01_random	1998125	A	B	B	B	B	B	NA
Bn-A01-p21135145	chrA01_random	2217451	A	B	B	B	B	B	H
Bn-A01-p21136052	chrA01_random	2218346	A	B	B	B	B	B	H
Bn-A01-p21079129	chrA01_random	2291066	A	B	B	B	B	B	H
Bn-A01-p21079909	chrA01_random	2291846	A	B	B	B	B	B	H
Bn-A01-p21106687	chrA01_random	2311275	A	B	B	B	B	B	H
Bn-A01-p21107496	chrA01_random	2313365	A	B	B	B	B	B	H
Bn-A01-p21108496	chrA01_random	2314365	A	B	B	B	B	B	H
Bn-A01-p22841111	chrA01_random	2355677	A	B	B	B	B	B	H
Bn-A01-p24646334	chrA01_random	2442368	A	B	B	B	B	B	H
seq-new-rs24973	chrA02	73556	A	B	B	B	B	B	H
chrA02_133404	chrA02	133404	A	B	B	B	B	B	NA
chrA02_136628	chrA02	136628	A	B	B	B	B	B	H
chrA02_136833	chrA02	136833	A	B	B	B	B	B	H
chrA02_137102	chrA02	137102	A	B	B	B	B	B	H
seq-new-rs31100	chrA02	249228	A	B	B	B	B	B	H
Bn-A02-p1096082	chrA02	258885	A	B	B	B	B	B	H
Bn-A02-p1092146	chrA02	262823	A	B	B	B	B	B	H
Bn-A02-p1068542	chrA02	292698	A	B	B	B	B	B	H
seq-new-rs42151	chrA02	497204	A	B	B	B	B	B	H
Bn-A02-p3207085	chrA02	695308	A	B	B	B	B	B	H
Bn-A02-p3208275	chrA02	700390	A	B	B	B	B	B	H
Bn-A02-p3221634	chrA02	716411	A	B	B	B	B	B	H
Bn-A02-p3281338	chrA02	764105	A	B	B	B	B	B	H
Bn-A02-p3295898	chrA02	786193	A	B	B	B	B	B	H
Bn-A02-p3344176	chrA02	834150	A	B	B	B	B	B	H
Bn-A02-p3539297	chrA02	974316	A	B	B	B	B	B	H
Bn-A02-p3539377	chrA02	974396	A	B	B	B	B	B	H
Bn-A02-p3542024	chrA02	977032	A	B	B	B	B	B	H
Bn-A02-p3543810	chrA02	978818	A	B	B	B	B	B	H
seq-new-rs41826	chrA02	1088886	A	B	B	B	B	B	H
Bn-A02-p3679028	chrA02	1118229	A	B	B	B	B	B	H
Bn-A02-p3711684	chrA02	1136747	A	B	B	B	B	B	H
Bn-A02-p3735101	chrA02	1160495	A	B	B	B	B	B	H
seq-new-rs35176	chrA02	1509268	A	B	B	B	B	B	H
seq-new-rs27319	chrA02	1604922	A	B	B	B	B	B	H
Bn-A02-p5574727	chrA02	2693065	A	B	B	B	B	B	H
Bn-A02-p5660188	chrA02	2800053	A	B	B	B	B	B	H
Bn-A02-p5664842	chrA02	2804707	A	B	B	B	B	B	H
Bn-A02-p5666475	chrA02	2806340	A	B	B	B	B	B	H
Bn-A02-p5765840	chrA02	2912270	A	B	B	B	B	B	H
Bn-A02-p5799113	chrA02	2969755	A	B	B	B	B	B	H
seq-new-rs48863	chrA02	2973704	A	B	B	B	B	B	H
seq-new-rs48731	chrA02	2992854	A	B	B	B	B	B	H
seq-new-rs43003	chrA02	3098953	A	B	B	B	B	B	H
chrA02_3111052	chrA02	3111052	A	B	B	B	B	B	H
chrA02_3111261	chrA02	3111261	A	B	B	B	B	B	H
Bn-A02-p5925648	chrA02	3113306	A	B	B	B	B	B	H
Bn-A02-p5925766	chrA02	3113426	A	B	B	B	B	B	H
Bn-A02-p6202881	chrA02	3373200	A	B	B	B	B	B	H
Bn-A02-p6203059	chrA02	3373378	A	B	B	B	B	B	H
Bn-A02-p6237474	chrA02	3407873	A	B	B	B	B	B	H
Bn-A02-p6280517	chrA02	3453816	A	B	B	B	B	B	H
Bn-A02-p6315978	chrA02	3484552	A	B	B	B	B	B	H
Bn-A02-p6473898	chrA02	3687860	A	B	B	B	B	B	H
Bn-A02-p6577065	chrA02	3798545	A	B	B	B	B	B	H
Bn-A02-p6578877	chrA02	3800357	A	B	B	B	B	B	H
chrA02_3861755	chrA02	3861755	A	B	B	B	B	B	H
chrA02_3863558	chrA02	3863558	A	B	B	B	B	B	H
Bn-A02-p6844873	chrA02	3886828	A	B	B	B	B	B	H
Bn-A02-p6844903	chrA02	3886858	A	B	B	B	B	B	H
Bn-A02-p6845049	chrA02	3887004	A	B	B	B	B	B	H
Bn-A02-p6845122	chrA02	3887077	A	B	B	B	B	B	H
Bn-A02-p6852756	chrA02	3894724	A	B	B	B	B	B	H
seq-new-rs28063	chrA02	3913207	A	B	B	B	B	B	H
seq-new-rs26861	chrA02	4245726	A	B	B	B	B	B	H
Bn-A02-p7243236	chrA02	4292850	A	B	B	B	B	B	H
Bn-A02-p7245763	chrA02	4297505	A	B	B	B	B	B	H
Bn-A02-p7260946	chrA02	4316762	A	B	B	B	B	B	H
Bn-A02-p7282115	chrA02	4331320	A	B	B	B	B	B	H
Bn-A02-p7297184	chrA02	4351067	A	B	B	B	B	B	H
Bn-A02-p7396082	chrA02	4418695	A	B	B	B	B	B	H
seq-new-rs39892	chrA02	4420605	A	B	B	B	B	B	H
seq-new-rs37519	chrA02	4428183	A	B	B	B	B	B	H
seq-new-rs30594	chrA02	4449268	A	B	B	B	B	B	H
Bn-A02-p7463965	chrA02	4497417	A	B	B	B	B	B	H
Bn-A02-p7482915	chrA02	4511692	A	B	B	B	B	B	H
Bn-A02-p7483107	chrA02	4511884	A	B	B	B	B	B	H
Bn-A02-p7510882	chrA02	4531434	A	B	B	B	B	B	NA
seq-new-rs28981	chrA02	4702644	A	B	B	B	B	B	H
seq-new-rs27754	chrA02	4738797	A	B	B	B	B	B	H
Bn-A02-p7804291	chrA02	4827435	A	B	B	B	B	B	H
Bn-A02-p7947982	chrA02	4929240	A	B	B	B	B	B	H
seq-new-rs30092	chrA02	4958106	A	B	B	B	B	B	H
Bn-A02-p8234485	chrA02	5214523	A	B	B	B	B	B	H
Bn-A02-p8234978	chrA02	5215016	A	B	B	B	B	B	H
Bn-A02-p8344540	chrA02	5309350	A	B	B	B	B	B	H
seq-new-rs47467	chrA02	5339753	A	B	B	B	B	B	H
Bn-A02-p8391383	chrA02	5341710	A	B	B	B	B	B	H
Bn-A02-p8440451	chrA02	5381248	A	B	B	B	B	B	H
seq-new-rs30224	chrA02	5737426	A	B	B	B	B	B	H
Bn-A02-p8833760	chrA02	5787580	A	B	B	B	B	B	H
Bn-A02-p8834915	chrA02	5788735	A	B	B	B	B	B	H
Bn-A02-p8836098	chrA02	5789918	A	B	B	B	B	B	H
Bn-A02-p8865764	chrA02	5830093	A	B	B	B	B	B	H
Bn-A02-p8867507	chrA02	5831899	A	B	B	B	B	B	H
Bn-A02-p8867662	chrA02	5832054	A	B	B	B	B	B	H
Bn-A02-p8872271	chrA02	5834694	A	B	B	B	B	B	H
Bn-A02-p8873864	chrA02	5836308	A	B	B	B	B	B	H
Bn-A02-p8873993	chrA02	5836438	A	B	B	B	B	B	H
Bn-A02-p8874016	chrA02	5836461	A	B	B	B	B	B	H
Bn-A02-p8874299	chrA02	5836756	A	B	B	B	B	B	H
Bn-A02-p8877788	chrA02	5839997	A	B	B	B	B	B	H
Bn-A02-p8878326	chrA02	5840533	A	B	B	B	B	B	H
Bn-A02-p8880230	chrA02	5842446	A	B	B	B	B	B	H
Bn-A02-p8880464	chrA02	5842680	A	B	B	B	B	B	H
Bn-A02-p8881251	chrA02	5843474	A	B	B	B	B	B	H
Bn-A02-p8884242	chrA02	5844925	A	B	B	B	B	B	H
Bn-A02-p8884712	chrA02	5845397	A	B	B	B	B	B	H
Bn-A02-p8885082	chrA02	5845773	A	B	B	B	B	B	H
Bn-A02-p8885209	chrA02	5845893	A	B	B	B	B	B	H
Bn-A02-p8885908	chrA02	5846590	A	B	B	B	B	B	H
Bn-A02-p8886238	chrA02	5846920	A	B	B	B	B	B	H
Bn-A02-p8895388	chrA02	5850987	A	B	B	B	B	B	H
Bn-A02-p9064726	chrA02	5883428	A	B	B	B	B	B	H
Bn-A02-p9080423	chrA02	5896847	A	B	B	B	B	B	H
Bn-A02-p9187768	chrA02	5993441	A	B	B	B	B	B	H
Bn-A02-p9223722	chrA02	6027264	A	B	B	B	B	B	H
Bn-A02-p9224016	chrA02	6027558	A	B	B	B	B	B	H
Bn-A02-p9246552	chrA02	6049924	A	B	B	B	B	B	H
Bn-A02-p12003125	chrA02	8709826	A	B	B	B	B	B	H
Bn-A02-p12169696	chrA02	8878210	A	B	B	B	B	B	H
Bn-A02-p12179579	chrA02	8888429	A	B	B	B	B	B	H
Bn-A02-p12192921	chrA02	8898782	A	B	B	B	B	B	H
seq-new-rs43991	chrA02	8921052	A	B	B	B	NA	B	H
Bn-A02-p12219666	chrA02	8929350	A	B	B	B	B	B	H
Bn-A02-p12220436	chrA02	8930119	A	B	B	B	B	B	H
seq-new-rs27078	chrA02	8932980	A	B	B	B	B	B	H
chrA02_9000181	chrA02	9000181	A	B	B	B	B	B	H
chrA02_9001412	chrA02	9001412	A	B	B	B	B	B	H
Bn-A02-p12295281	chrA02	9011503	A	B	B	B	B	B	H
Bn-A02-p12295682	chrA02	9011903	A	B	B	B	B	B	H
Bn-A02-p12297473	chrA02	9013718	A	B	B	B	B	B	H
Bn-A02-p12314542	chrA02	9024745	A	B	B	B	B	B	H
seq-new-rs48141	chrA02	9050862	A	B	B	B	B	B	H
Bn-A02-p12342256	chrA02	9056392	A	B	B	B	B	B	H
Bn-A02-p12363140	chrA02	9075881	A	B	B	B	B	B	H
Bn-A02-p12393535	chrA02	9107414	A	B	B	B	B	B	H
Bn-A02-p12452799	chrA02	9161987	A	B	B	B	B	B	H
Bn-A02-p12512328	chrA02	9230527	A	B	B	B	B	B	H
Bn-A02-p12512533	chrA02	9230732	A	B	B	B	B	B	H
Bn-A02-p12516859	chrA02	9237603	A	B	B	B	B	B	H
Bn-A02-p12554865	chrA02	9281528	A	B	B	B	B	B	H
seq-new-rs38577	chrA02	9344198	A	B	B	B	B	B	H
Bn-A02-p12972954	chrA02	9684934	A	B	B	B	B	B	H
Bn-A02-p12996998	chrA02	9705856	A	B	B	B	B	B	H
seq-new-rs45826	chrA02	10241507	A	B	B	B	B	B	H
seq-new-rs41844	chrA02	10242643	A	B	B	B	B	B	H
Bn-A02-p13570742	chrA02	10245371	A	B	B	B	B	B	H
seq-new-rs37707	chrA02	10286013	A	B	B	B	B	B	H
seq-new-rs26129	chrA02	12042306	A	B	B	B	B	B	H
seq-new-rs36439	chrA02	12455552	A	B	B	B	B	B	H
Bn-scaff_22451_1-p200233	chrA02	12455552	A	B	B	B	B	B	H
seq-new-rs32636	chrA02	17552366	A	B	B	B	B	B	H
seq-new-rs44662	chrA02	17616133	A	B	B	B	B	B	H
seq-new-rs39960	chrA02	17810620	A	B	B	B	B	B	H
Bn-A02-p19450017	chrA02	18408223	A	B	B	B	B	B	H
seq-new-rs37916	chrA02	18409874	A	B	B	B	B	B	H
seq-new-rs44282	chrA02	18411427	A	B	B	B	B	B	H
seq-new-rs33039	chrA02	18780315	A	B	A	A	A	A	A
Bn-A02-p19683093	chrA02	18792623	A	B	A	A	A	A	A
Bn-A02-p21032956	chrA02	18936128	A	B	B	B	B	B	H
seq-new-rs25854	chrA02	19120943	A	B	B	B	B	B	H
seq-new-rs39140	chrA02	19511943	A	B	A	A	A	A	A
seq-new-rs43949	chrA02	23008280	A	B	A	A	A	A	A
seq-new-rs32759	chrA02	23030764	A	B	A	A	A	A	A
Bn-A02-p25100451	chrA02	23175159	A	B	A	A	A	A	A
Bn-A02-p25109769	chrA02	23183973	A	B	A	A	A	A	A
Bn-A02-p25201372	chrA02	23281113	A	B	A	A	A	A	A
Bn-A02-p25334271	chrA02	23411970	A	B	A	A	A	A	A
seq-new-rs46076	chrA02	23412381	A	B	A	A	A	A	A
seq-new-rs38938	chrA02	24597287	A	B	H	B	A	H	H
seq-new-rs36291	chrA02	24597798	A	B	H	B	A	H	H
Bn-A02-p6653554	chrA02_random	110929	A	B	B	B	B	B	H
Bn-A02-p6692347	chrA02_random	144173	A	B	B	B	B	B	H
Bn-A02-p6751482	chrA02_random	188202	A	B	B	B	B	B	H
Bn-A02-p6751605	chrA02_random	188325	A	B	B	B	B	B	H
Bn-A02-p6766615	chrA02_random	204182	A	B	B	B	B	B	H
Bn-A02-p7363071	chrA02_random	258691	A	B	B	B	B	B	H
Bn-A02-p7351619	chrA02_random	270063	A	B	B	B	B	B	H
Bn-A02-p7350199	chrA02_random	271483	A	B	B	B	B	B	H
Bn-A02-p7350064	chrA02_random	271618	A	B	B	B	B	B	H
Bn-A02-p7349063	chrA02_random	272619	A	B	B	B	B	B	H
Bn-A02-p18438691	chrA02_random	1140518	A	B	NA	NA	NA	NA	NA
Bn-A02-p25402971	chrA02_random	1617112	A	B	A	A	A	A	A
Bn-A03-p12026	chrA03	1900	A	B	B	B	B	B	H
Bn-A03-p974894	chrA03	811834	A	B	NA	NA	NA	NA	A
seq-new-rs29487	chrA03	1214822	A	B	B	B	B	B	H
seq-new-rs39258	chrA03	4428788	A	B	B	B	B	B	H
seq-new-rs46053	chrA03	4552653	A	B	B	B	B	B	H
Bn-A03-p5131282	chrA03	4554529	A	B	B	B	B	B	H
Bn-A03-p5140947	chrA03	4568578	A	B	B	B	B	B	H
Bn-A03-p5180655	chrA03	4607326	A	B	B	B	B	B	H
seq-new-rs47310	chrA03	4706962	A	B	B	B	B	B	H
seq-new-rs29977	chrA03	4713662	A	B	B	B	B	B	H
Bn-A03-p5414946	chrA03	4832274	A	B	B	B	B	B	H
Bn-A03-p5455069	chrA03	4872883	A	B	B	B	B	B	H
Bn-A03-p5468447	chrA03	4887277	A	B	B	B	B	B	H
Bn-A03-p5502308	chrA03	4931843	A	B	B	B	B	B	H
Bn-A03-p5503857	chrA03	4933392	A	B	B	B	B	B	H
Bn-A03-p5523943	chrA03	4955472	A	B	B	B	B	B	H
Bn-A03-p5612769	chrA03	5046885	A	B	B	B	B	B	H
seq-new-rs25513	chrA03	5049034	A	B	B	B	B	B	H
Bn-A03-p5956851	chrA03	5370322	A	B	B	B	B	B	H
seq-new-rs40110	chrA03	5386938	A	B	B	B	B	B	H
seq-new-rs33009	chrA03	5582860	A	B	B	B	B	B	H
seq-new-rs24299	chrA03	5625219	A	B	B	B	B	B	H
Bn-A03-p6274828	chrA03	5625575	A	B	B	B	B	B	H
Bn-A03-p6332797	chrA03	5681359	A	B	B	B	B	B	H
Bn-A03-p6420355	chrA03	5740679	A	B	B	B	B	B	H
Bn-A03-p6423198	chrA03	5743775	A	B	B	B	B	B	H
Bn-A03-p6502463	chrA03	5795245	A	B	B	B	B	B	H
Bn-A03-p6576575	chrA03	5874703	A	B	B	B	B	B	H
Bn-A03-p6586436	chrA03	5884508	A	B	B	B	B	B	H
Bn-A03-p6590051	chrA03	5886732	A	B	B	B	B	B	H
Bn-A03-p6636780	chrA03	5928259	A	B	B	B	B	B	H
Bn-A03-p6672024	chrA03	5956088	A	B	B	B	B	B	H
Bn-A03-p6681953	chrA03	5962825	A	B	B	B	B	B	H
chrA03_5999922	chrA03	5999922	A	B	B	B	B	B	H
seq-new-rs48047	chrA03	5999922	A	B	B	B	B	B	H
chrA03_6000581	chrA03	6000581	A	B	B	B	B	B	H
chrA03_6001431	chrA03	6001431	A	B	B	B	B	B	H
chrA03_6002385	chrA03	6002385	A	B	B	B	B	B	H
chrA03_6003902	chrA03	6003902	A	B	B	B	B	B	H
chrA03_6005223	chrA03	6005223	A	B	B	B	B	B	H
chrA03_6007460	chrA03	6007460	A	B	B	B	B	B	H
chrA03_6009319	chrA03	6009319	A	B	B	B	B	B	H
Bn-A03-p6804536	chrA03	6077481	A	B	B	B	B	B	H
Bn-A03-p6804857	chrA03	6077802	A	B	B	B	B	B	H
Bn-A03-p6807075	chrA03	6080014	A	B	B	B	B	B	H
Bn-A03-p6910492	chrA03	6198036	A	B	B	B	B	B	H
Bn-A03-p7007377	chrA03	6291348	A	B	B	B	B	B	H
Bn-A03-p7058001	chrA03	6344405	A	B	B	B	B	B	H
Bn-A03-p7085943	chrA03	6368231	A	B	B	B	B	B	H
Bn-A10-p1629545	chrA03	6379551	A	B	B	B	B	B	H
Bn-A03-p7094698	chrA03	6380016	A	B	B	B	B	B	H
Bn-A03-p7110332	chrA03	6388229	A	B	B	B	B	B	H
seq-new-rs45172	chrA03	6391036	A	B	B	B	B	B	H
Bn-A03-p7177504	chrA03	6450533	A	B	B	B	B	B	H
Bn-A03-p7178650	chrA03	6451670	A	B	B	B	B	B	H
Bn-A03-p7228211	chrA03	6502944	A	B	B	B	B	B	H
Bn-A03-p7234862	chrA03	6510685	A	B	B	B	B	B	H
Bn-A03-p7235826	chrA03	6511649	A	B	B	B	B	B	H
Bn-A03-p7239205	chrA03	6515029	A	B	B	B	B	B	H
Bn-A03-p7239260	chrA03	6515084	A	B	B	B	B	B	H
seq-new-rs48701	chrA03	6559903	A	B	B	B	B	B	H
Bn-A03-p7572109	chrA03	6882350	A	B	B	B	B	B	H
Bn-A03-p7613494	chrA03	6909901	A	B	B	B	B	B	H
Bn-A03-p7618555	chrA03	6914963	A	B	B	B	B	B	H
Bn-A03-p7628905	chrA03	6930045	A	B	B	B	B	B	H
Bn-A03-p8671697	chrA03	7963059	A	B	B	B	B	B	H
seq-new-rs35693	chrA03	8048986	A	B	B	B	B	B	H
Bn-A03-p8756590	chrA03	8052565	A	B	B	B	B	B	H
seq-new-rs23646	chrA03	8053795	A	B	B	B	B	B	H
Bn-A03-p8764481	chrA03	8061100	A	B	B	B	B	B	H
Bn-A03-p8802360	chrA03	8105327	A	B	B	B	B	B	H
Bn-A03-p8850377	chrA03	8156041	A	B	B	B	B	B	H
Bn-A03-p8915240	chrA03	8223734	A	B	B	B	B	B	H
seq-new-rs46368	chrA03	8351505	A	B	B	B	B	B	H
Bn-A03-p9143356	chrA03	8429021	A	B	B	B	B	B	H
Bn-A03-p9208735	chrA03	8487655	A	B	B	B	B	B	H
Bn-A03-p9246222	chrA03	8528095	A	B	B	B	B	B	H
Bn-A03-p9266328	chrA03	8548066	A	B	B	B	B	B	H
Bn-A03-p9304563	chrA03	8585989	A	B	B	B	B	B	H
Bn-A03-p9382281	chrA03	8659161	A	B	B	B	B	B	H
Bn-A03-p9429437	chrA03	8702777	A	B	B	B	B	B	H
Bn-A03-p9439893	chrA03	8713235	A	B	B	B	B	B	H
Bn-A03-p9638726	chrA03	8873319	A	B	B	B	B	B	H
Bn-A03-p9641671	chrA03	8876213	A	B	B	B	B	B	H
Bn-A03-p9747710	chrA03	8977621	A	B	B	B	B	B	H
Bn-A03-p9747824	chrA03	8977735	A	B	B	B	B	B	H
Bn-A03-p9751621	chrA03	8982668	A	B	B	B	B	B	H
Bn-A03-p9758514	chrA03	8989546	A	B	B	B	B	B	H
Bn-A03-p9836757	chrA03	9057095	A	B	B	B	B	B	H
Bn-A03-p9856465	chrA03	9075599	A	B	B	B	B	B	H
Bn-A03-p9863138	chrA03	9079560	A	B	B	B	B	B	H
Bn-A03-p9863553	chrA03	9079974	A	B	B	B	B	B	H
Bn-A03-p9863600	chrA03	9080021	A	B	B	B	B	B	H
Bn-A03-p9873327	chrA03	9088253	A	B	B	B	B	B	H
seq-new-rs38658	chrA03	9578583	A	B	B	B	B	B	H
seq-new-rs40282	chrA03	9625142	A	B	B	B	B	B	H
Bn-A03-p10458923	chrA03	9642962	A	B	B	B	B	B	H
Bn-A03-p10565738	chrA03	9746276	A	B	B	B	B	B	H
Bn-A03-p10640643	chrA03	9794240	A	B	B	B	B	B	H
Bn-A03-p10641836	chrA03	9795429	A	B	B	B	B	B	H
Bn-A03-p10651420	chrA03	9808008	A	B	B	B	B	B	H
Bn-A03-p10680539	chrA03	9833573	A	B	B	B	B	B	H
seq-new-rs31520	chrA03	9851507	A	B	B	B	B	B	H
seq-new-rs45939	chrA03	9902354	A	B	B	B	B	B	H
Bn-A03-p10773339	chrA03	9945833	A	B	B	B	B	B	H
Bn-A03-p10794985	chrA03	9965011	A	B	B	B	B	B	H
Bn-A03-p10959387	chrA03	10075388	A	B	B	B	B	B	H
Bn-A03-p10959439	chrA03	10075439	A	B	B	B	B	B	H
seq-new-rs49059	chrA03	10076970	A	B	B	B	B	B	H
Bn-A03-p10962645	chrA03	10077094	A	B	B	B	B	B	H
Bn-A03-p10964394	chrA03	10078837	A	B	B	B	B	B	H
seq-new-rs46975	chrA03	10160146	A	B	B	B	B	B	H
seq-new-rs38725	chrA03	10194902	A	B	B	B	B	B	H
Bn-A03-p11087692	chrA03	10204558	A	B	B	B	B	B	H
Bn-scaff_22466_1-p746326	chrA03	10371557	A	B	B	B	B	B	H
chrA03_10477207	chrA03	10477207	A	B	B	B	B	B	H
Bn-A03-p11421511	chrA03	10543687	A	B	B	B	B	B	H
Bn-A03-p12933099	chrA03	12064253	A	B	B	B	B	B	H
seq-new-rs47710	chrA03	12066920	A	B	B	B	B	B	H
Bn-A03-p12993600	chrA03	12126343	A	B	B	B	B	B	H
Bn-A03-p13017704	chrA03	12148318	A	B	B	B	B	B	H
Bn-A03-p13032037	chrA03	12160004	A	B	B	B	B	B	H
Bn-A03-p13032092	chrA03	12160060	A	B	B	B	B	B	H
seq-new-rs26602	chrA03	12718603	A	B	B	B	B	B	H
Bn-A03-p13624310	chrA03	12772921	A	B	B	B	B	B	H
seq-new-rs34364	chrA03	12783416	A	B	B	B	B	B	H
Bn-A03-p13664657	chrA03	12809700	A	B	B	B	B	B	H
Bn-A07-p6055505	chrA03	12874566	A	B	B	B	B	B	H
Bn-A07-p6044939	chrA03	12885436	A	B	B	B	B	B	H
Bn-A03-p13755726	chrA03	12890871	A	B	B	B	B	B	H
Bn-A03-p13758392	chrA03	12893544	A	B	B	B	B	B	H
Bn-A03-p13773583	chrA03	12904203	A	B	B	B	B	B	H
seq-new-rs48704	chrA03	12918189	A	B	B	B	B	B	H
seq-new-rs49301	chrA03	13148581	A	B	B	B	B	B	H
Bn-A03-p14031468	chrA03	13175871	A	B	B	B	B	B	H
seq-new-rs39156	chrA03	13279941	A	B	B	B	B	B	H
seq-new-rs40224	chrA03	13283758	A	B	B	B	B	B	H
Bn-A03-p14127649	chrA03	13314548	A	B	B	B	B	B	H
seq-new-rs49199	chrA03	13381417	A	B	B	B	B	B	H
Bn-A03-p14196859	chrA03	13381999	A	B	B	B	B	B	H
Bn-A03-p14290741	chrA03	13473758	A	B	B	B	B	B	H
Bn-A03-p14353080	chrA03	13533372	A	B	B	B	B	B	H
Bn-A03-p14369287	chrA03	13539251	A	B	B	B	B	B	H
Bn-A03-p14434665	chrA03	13603483	A	B	B	B	B	B	H
Bn-A03-p14611641	chrA03	13781418	A	B	B	B	B	B	H
seq-new-rs42029	chrA03	13929211	A	B	B	B	B	B	H
Bn-A03-p14759764	chrA03	13929211	A	B	B	B	B	B	H
seq-new-rs44675	chrA03	14024130	A	B	B	B	B	B	H
Bn-A03-p15237693	chrA03	14294154	A	B	B	B	B	B	H
seq-new-rs38380	chrA03	14312253	A	B	B	B	B	B	H
Bn-A03-p15300653	chrA03	14355865	A	B	B	B	B	B	H
Bn-A03-p15351982	chrA03	14389287	A	B	B	B	B	B	H
Bn-A03-p16051661	chrA03	15132985	A	B	B	B	B	B	H
seq-new-rs24616	chrA03	15430383	A	B	B	B	B	B	H
Bn-A03-p16303780	chrA03	15430383	A	B	B	B	B	B	H
Bn-A03-p16371467	chrA03	15498701	A	B	B	B	B	B	H
Bn-A03-p16379045	chrA03	15507351	A	B	B	B	B	B	H
seq-new-rs37562	chrA03	15509658	A	B	B	B	B	B	H
Bn-A03-p16405269	chrA03	15546889	A	B	B	B	B	B	H
Bn-A03-p16409353	chrA03	15552254	A	B	B	B	B	B	H
Bn-A03-p16431100	chrA03	15568269	A	B	B	B	B	B	H
Bn-A03-p16444510	chrA03	15580412	A	B	B	B	B	B	H
seq-new-rs44628	chrA03	16674188	A	B	B	A	B	B	A
seq-new-rs24991	chrA03	17036764	A	B	B	B	B	B	H
seq-new-rs25763	chrA03	17062980	A	B	B	B	B	B	H
seq-new-rs33679	chrA03	17198879	A	B	B	B	B	B	H
seq-new-rs42573	chrA03	17202925	A	B	B	B	B	B	H
seq-new-rs49072	chrA03	17449059	A	B	B	B	B	B	H
seq-new-rs40143	chrA03	17529410	A	B	B	B	B	B	H
seq-new-rs35017	chrA03	17545388	A	B	B	B	B	B	H
Bn-A03-p18782416	chrA03	17802271	A	B	B	B	B	B	H
Bn-A03-p19065774	chrA03	18006818	A	B	B	B	B	B	H
Bn-A03-p19132431	chrA03	18074556	A	B	B	B	B	B	H
seq-new-rs44797	chrA03	18358775	A	B	B	B	B	B	H
seq-new-rs43400	chrA03	18359862	A	B	B	B	B	B	H
seq-new-rs44127	chrA03	18670129	A	B	B	B	B	B	H
seq-new-rs27417	chrA03	18708233	A	B	B	B	B	B	H
Bn-A03-p21238466	chrA03	20003762	A	B	B	B	B	B	H
seq-new-rs37827	chrA03	20079231	A	B	B	B	B	B	H
Bn-A03-p21329715	chrA03	20095857	A	B	B	B	B	B	H
Bn-A03-p21478889	chrA03	20250602	A	B	B	B	B	B	H
Bn-A04-p4544600	chrA03	20272639	A	B	B	B	B	B	H
Bn-A03-p21570061	chrA03	20352154	A	B	B	B	A	A	H
Bn-A03-p21862988	chrA03	20653021	A	B	B	B	A	A	H
Bn-A03-p21907151	chrA03	20691784	A	B	B	B	B	B	H
seq-new-rs39517	chrA03	20874128	A	B	B	B	A	A	H
seq-new-rs32422	chrA03	20921537	A	B	B	B	A	A	H
Bn-A03-p22132555	chrA03	20962759	A	B	B	B	B	B	H
Bn-A03-p22132662	chrA03	20962866	A	B	B	B	B	B	H
Bn-A03-p22145945	chrA03	20974965	A	B	B	B	B	B	H
Bn-A03-p22149000	chrA03	20976730	A	B	B	B	B	B	H
Bn-A03-p22299476	chrA03	21073992	A	B	B	B	A	A	H
Bn-A03-p22378361	chrA03	21155869	A	B	B	B	A	A	H
seq-new-rs25766	chrA03	21170825	A	B	B	B	A	A	H
seq-new-rs42489	chrA03	21253926	A	B	B	B	B	B	H
Bn-A03-p22820800	chrA03	21570086	A	B	B	B	B	B	NA
seq-new-rs44287	chrA03	21624619	A	B	B	B	B	B	H
seq-new-rs48002	chrA03	21736307	A	B	B	B	B	B	H
Bn-A03-p23020431	chrA03	21807521	A	B	B	B	B	B	H
Bn-A03-p23023607	chrA03	21810691	A	B	B	B	B	B	H
Bn-A03-p23025381	chrA03	21812465	A	B	B	B	B	B	H
Bn-A03-p23041853	chrA03	21828780	A	B	B	B	B	B	H
Bn-A03-p23046592	chrA03	21836049	A	B	B	B	B	B	H
Bn-A03-p23065216	chrA03	21851099	A	B	B	B	B	B	H
seq-new-rs31445	chrA03	21930147	A	B	B	B	B	B	H
Bn-A03-p23156409	chrA03	21934821	A	B	B	B	B	B	H
Bn-A03-p23156512	chrA03	21934922	A	B	B	B	B	B	NA
Bn-A03-p23485055	chrA03	22043912	A	B	B	B	B	B	H
seq-new-rs48299	chrA03	22066705	A	B	B	B	NA	NA	H
Bn-A03-p23522509	chrA03	22072592	A	B	B	B	B	B	H
Bn-A03-p23526756	chrA03	22077528	A	B	B	B	B	B	H
Bn-A03-p23528989	chrA03	22079720	A	B	B	B	B	B	H
Bn-A03-p23529225	chrA03	22079963	A	B	B	B	B	B	H
seq-new-rs40707	chrA03	22113523	A	B	B	B	B	B	H
Bn-A03-p23674889	chrA03	22242712	A	B	B	B	B	B	H
seq-new-rs35288	chrA03	22284061	A	B	B	B	B	B	H
Bn-A03-p23715660	chrA03	22286906	A	B	B	B	B	B	H
Bn-A03-p23760564	chrA03	22321686	A	B	B	B	B	B	H
seq-new-rs33169	chrA03	22459341	A	B	B	B	B	B	H
Bn-A03-p23798235	chrA03	22475915	A	B	B	B	B	B	H
Bn-A03-p23799968	chrA03	22477652	A	B	B	B	B	B	H
Bn-A03-p23822093	chrA03	22491349	A	B	B	B	B	B	H
seq-new-rs47399	chrA03	22598494	A	B	B	B	B	B	H
seq-new-rs36586	chrA03	22607487	A	B	B	B	B	B	H
Bn-A03-p24179750	chrA03	22755262	A	B	B	B	B	B	H
Bn-A03-p24181488	chrA03	22756258	A	B	B	B	B	B	H
Bn-A03-p24181569	chrA03	22756335	A	B	B	B	B	B	H
Bn-A03-p24345237	chrA03	22879257	A	B	B	B	NA	NA	H
Bn-A03-p24363811	chrA03	22900932	A	B	B	B	B	B	H
seq-new-rs47622	chrA03	22910329	A	B	B	B	B	B	NA
Bn-A03-p24394796	chrA03	22910599	A	B	B	B	B	B	H
Bn-A03-p24395668	chrA03	22911470	A	B	B	B	B	B	H
seq-new-rs43951	chrA03	23031664	A	B	B	B	B	B	H
Bn-A03-p24537588	chrA03	23039196	A	B	B	B	B	B	H
seq-new-rs42361	chrA03	23172158	A	B	B	B	B	B	H
Bn-A03-p24746007	chrA03	23200492	A	B	B	B	B	B	H
Bn-A03-p24753667	chrA03	23207372	A	B	B	B	B	B	H
Bn-A03-p24753829	chrA03	23207534	A	B	B	B	B	B	H
seq-new-rs48318	chrA03	23261331	A	B	B	B	B	B	H
Bn-A03-p24971360	chrA03	23385744	A	B	B	B	B	B	H
seq-new-rs45605	chrA03	23667047	A	B	B	B	B	B	H
Bn-A03-p25365003	chrA03	23720740	A	B	B	B	B	B	H
Bn-A03-p25423612	chrA03	23801861	A	B	B	B	B	B	H
Bn-A03-p25489551	chrA03	23858621	A	B	B	B	B	B	H
Bn-A03-p25494539	chrA03	23863290	A	B	B	B	B	B	H
Bn-Scaffold002082-p84	chrA03	23871786	A	B	B	B	B	B	H
seq-new-rs41847	chrA03	23936699	A	B	B	B	B	B	H
chrA03_23990407	chrA03	23990407	A	B	B	B	B	B	H
chrA03_23990465	chrA03	23990465	A	B	B	B	B	B	H
chrA03_23990720	chrA03	23990720	A	B	B	B	B	B	H
chrA03_23993662	chrA03	23993662	A	B	B	B	B	B	H
chrA03_23994872	chrA03	23994872	A	B	B	B	B	B	H
Bn-A03-p25715049	chrA03	24095954	A	B	B	B	B	B	H
Bn-A03-p25868537	chrA03	24234727	A	B	B	B	B	B	H
Bn-A03-p25949676	chrA03	24308480	A	B	B	B	B	B	H
Bn-A03-p26001258	chrA03	24364511	A	B	B	B	B	B	H
seq-new-rs25052	chrA03	24570582	A	B	NA	NA	NA	NA	A
Bn-A03-p26275444	chrA03	24663592	A	B	NA	NA	NA	NA	A
Bn-A03-p26275615	chrA03	24663762	A	B	NA	NA	NA	NA	A
Bn-A03-p26437680	chrA03	24829616	A	B	B	B	B	B	H
Bn-A03-p26572622	chrA03	24936524	A	B	NA	NA	NA	NA	A
Bn-A03-p26603077	chrA03	24967814	A	B	B	B	B	B	H
seq-new-rs48807	chrA03	25257196	A	B	B	B	B	B	H
seq-new-rs45671	chrA03	25387028	A	B	B	B	B	B	H
seq-new-rs27500	chrA03	25592639	A	B	B	B	B	B	H
Bn-A03-p27360321	chrA03	25616935	A	B	B	B	B	B	H
Bn-A03-p27379570	chrA03	25637550	A	B	B	B	B	B	H
Bn-A03-p27380908	chrA03	25638888	A	B	B	B	B	B	H
seq-new-rs25619	chrA03	25711507	A	B	B	B	B	B	H
seq-new-rs29289	chrA03	25733206	A	B	B	B	B	B	H
Bn-A03-p27455156	chrA03	25737822	A	B	B	B	B	B	H
Bn-A03-p27794657	chrA03	26004785	A	B	B	B	B	B	H
Bn-A03-p27841728	chrA03	26060827	A	B	B	B	B	B	H
Bn-A03-p29279909	chrA03	26274080	A	B	B	B	B	B	H
Bn-A03-p29271737	chrA03	26285835	A	B	B	B	B	B	H
Bn-A03-p29271424	chrA03	26286136	A	B	B	B	B	B	H
Bn-A03-p29198982	chrA03	26320510	A	B	B	B	B	B	H
seq-new-rs34125	chrA03	26397943	A	B	B	B	B	B	H
Bn-A03-p29391849	chrA03	26400094	A	B	B	B	B	B	H
seq-new-rs45505	chrA03	26459563	A	B	B	B	B	B	H
seq-new-rs47678	chrA03	26459908	A	B	B	B	B	B	H
seq-new-rs48673	chrA03	26470843	A	B	B	B	B	B	H
seq-new-rs49186	chrA03	26474708	A	B	B	B	B	B	H
seq-new-rs47164	chrA03	26476567	A	B	B	B	B	B	H
Bn-A03-p28127216	chrA03	26598226	A	B	B	B	B	B	H
seq-new-rs35477	chrA03	26598226	A	B	B	B	B	B	H
Bn-A03-p28155412	chrA03	26613018	A	B	B	B	B	B	H
Bn-A03-p28227026	chrA03	26693421	A	B	B	B	B	B	H
Bn-A03-p28233201	chrA03	26699596	A	B	B	B	B	B	H
Bn-A03-p28233701	chrA03	26700096	A	B	B	B	B	B	H
Bn-A03-p28234166	chrA03	26700562	A	B	B	B	B	B	H
Bn-A03-p28234586	chrA03	26700982	A	B	B	B	B	B	H
Bn-A03-p28242905	chrA03	26709305	A	B	B	B	B	B	H
Bn-A03-p28243306	chrA03	26709706	A	B	B	B	B	B	H
seq-new-rs29097	chrA03	26800591	A	B	B	B	B	B	H
seq-new-rs34144	chrA03	26877863	A	B	B	B	B	B	H
Bn-A03-p28498755	chrA03	26949301	A	B	B	B	B	B	H
Bn-A03-p28535638	chrA03	26990079	A	B	B	B	B	B	H
Bn-A03-p28590746	chrA03	27060882	A	B	B	B	B	B	H
seq-new-rs43283	chrA03	27227166	A	B	B	B	B	B	H
Bn-A03-p28808705	chrA03	27252822	A	B	B	B	B	B	H
Bn-A03-p28843588	chrA03	27281256	A	B	B	B	B	B	H
Bn-A03-p28877626	chrA03	27312300	A	B	B	B	B	B	H
Bn-A03-p28877719	chrA03	27312393	A	B	B	B	B	B	H
seq-new-rs48326	chrA03	27316063	A	B	B	B	B	B	H
Bn-A03-p29564970	chrA03	27595162	A	B	B	B	B	B	H
Bn-A03-p29583640	chrA03	27619653	A	B	B	B	B	B	H
Bn-A03-p29590349	chrA03	27624791	A	B	B	B	B	B	H
Bn-A03-p29595276	chrA03	27629723	A	B	B	B	B	B	H
Bn-A03-p29629982	chrA03	27665153	A	B	B	B	B	B	H
Bn-A03-p29661431	chrA03	27705738	A	B	B	B	B	B	H
seq-new-rs35652	chrA03	27744784	A	B	B	B	B	B	H
Bn-A03-p29764052	chrA03	27784537	A	B	B	B	B	B	H
Bn-A03-p29776900	chrA03	27796815	A	B	B	B	B	B	H
Bn-A03-p29780293	chrA03	27800213	A	B	B	B	B	B	H
Bn-A03-p29781065	chrA03	27800985	A	B	B	B	B	B	H
Bn-A03-p29803351	chrA03	27824919	A	B	B	B	B	B	H
Bn-A03-p29805598	chrA03	27827164	A	B	B	B	B	B	H
Bn-A03-p29806105	chrA03	27827671	A	B	B	B	B	B	H
Bn-A03-p29849117	chrA03	27894765	A	B	B	B	B	B	H
Bn-A03-p29849191	chrA03	27894833	A	B	B	B	B	B	H
Bn-A03-p29873919	chrA03	27911918	A	B	B	B	B	B	H
Bn-A03-p29899721	chrA03	27938230	A	B	B	B	B	B	H
Bn-A03-p29926117	chrA03	27966773	A	B	B	B	B	B	H
seq-new-rs30081	chrA03	28282988	A	B	B	B	B	B	H
seq-new-rs25954	chrA03	28285843	A	B	B	B	B	B	H
seq-new-rs32530	chrA03	28365458	A	B	B	B	B	B	H
chrA03_28394349	chrA03	28394349	A	B	B	B	B	B	H
chrA03_28395351	chrA03	28395351	A	B	B	B	B	B	H
seq-new-rs31331	chrA03	28427534	A	B	B	B	B	B	H
Bn-A03-p30658785	chrA03	28438798	A	B	B	B	B	B	H
Bn-A03-p30663365	chrA03	28439822	A	B	B	B	B	B	H
seq-new-rs30870	chrA03	28488419	A	B	B	B	B	B	H
seq-new-rs22897	chrA03	28488927	A	B	B	B	B	B	H
seq-new-rs26158	chrA03	28533656	A	B	B	B	B	B	H
seq-new-rs25866	chrA03	28595925	A	B	B	B	B	B	H
Bn-A03-p30874086	chrA03	28666859	A	B	B	B	B	B	H
Bn-A03-p30876909	chrA03	28669682	A	B	B	B	B	B	H
seq-new-rs25316	chrA03	28808100	A	B	B	B	B	B	H
seq-new-rs28887	chrA03	28960968	A	B	B	B	B	B	H
Bn-A03-p31077034	chrA03	28971494	A	B	B	B	B	B	H
seq-new-rs47572	chrA03	28972041	A	B	B	B	B	B	H
Bn-A03-p31088060	chrA03	28984662	A	B	B	B	B	B	H
Bn-A03-p31088264	chrA03	28984866	A	B	B	B	B	B	H
seq-new-rs30960	chrA03	29111187	A	B	B	B	B	B	H
seq-new-rs33394	chrA03	29136947	A	B	B	B	B	B	H
seq-new-rs40429	chrA03	29249589	A	B	B	B	B	B	H
seq-new-rs32751	chrA03	29281473	A	B	B	B	B	B	H
seq-new-rs23331	chrA03	29354216	A	B	B	B	B	B	H
seq-new-rs24032	chrA03	29438420	A	B	B	B	B	B	H
seq-new-rs35385	chrA03	29446888	A	B	B	B	B	B	H
seq-new-rs40700	chrA03	29480742	A	B	B	B	B	B	H
seq-new-rs39922	chrA03	29480819	A	B	B	B	B	B	H
seq-new-rs40269	chrA03	29537361	A	B	B	B	B	B	H
Bn-Scaffold000096-p886994	chrA03	29545367	A	B	B	B	B	B	H
Bn-Scaffold000372-p15947	chrA03	29734315	A	B	B	B	B	B	H
seq-new-rs43049	chrA03	29744661	A	B	B	B	B	B	H
Bn-A03-p19776651	chrA03_random	1299343	A	B	B	B	B	B	H
Bn-A03-p19793770	chrA03_random	1313052	A	B	B	B	B	B	H
Bn-A03-p19796541	chrA03_random	1318474	A	B	B	B	B	B	H
Bn-A03-p22238801	chrA03_random	1462977	A	B	B	B	B	B	H
Bn-A03-p22237846	chrA03_random	1463932	A	B	B	B	B	B	H
seq-new-rs24676	chrA03_random	1576480	A	B	B	B	B	B	H
Bn-A03-p24419229	chrA03_random	1779982	A	B	B	B	B	B	H
Bn-A03-p24420093	chrA03_random	1783737	A	B	B	B	B	B	H
Bn-A03-p24420842	chrA03_random	1784485	A	B	B	B	B	B	H
Bn-A03-p24422801	chrA03_random	1785215	A	B	B	B	B	B	H
Bn-A03-p24423536	chrA03_random	1785896	A	B	B	B	B	B	H
Bn-A03-p24424174	chrA03_random	1786526	A	B	B	B	B	B	H
Bn-A03-p24424286	chrA03_random	1786638	A	B	B	B	B	B	H
Bn-A03-p24424807	chrA03_random	1787156	A	B	B	B	B	B	H
Bn-A03-p24415246	chrA03_random	1790845	A	B	B	B	B	B	H
Bn-A03-p27006222	chrA03_random	2010913	A	B	B	B	B	B	H
Bn-A03-p27101177	chrA03_random	2112559	A	B	B	B	B	B	H
Bn-A03-p29834625	chrA03_random	2186141	A	B	B	B	B	B	H
Bn-A03-p29823747	chrA03_random	2216190	A	B	B	B	B	B	H
seq-new-rs36227	chrA03_random	2316071	A	B	B	B	B	B	H
seq-new-rs23438	chrA03_random	2325929	A	B	B	B	B	B	H
seq-new-rs38373	chrA03_random	2423026	A	B	B	B	B	B	H
seq-new-rs28737	chrA03_random	2514965	A	B	B	B	B	B	H
seq-new-rs38912	chrA03_random	2737189	A	B	B	B	B	B	H
seq-new-rs37818	chrA03_random	2897524	A	B	B	B	B	B	H
Bn-A03-p31540985	chrA03_random	3256570	A	B	B	B	B	B	H
Bn-A03-p30951542	chrA03_random	3651055	A	B	B	B	B	B	H
seq-new-rs44276	chrA03_random	3772595	A	B	B	B	B	B	H
seq-new-rs33802	chrA03_random	4015422	A	B	B	B	B	B	H
seq-new-rs44676	chrA03_random	4374953	A	B	B	B	B	B	H
seq-new-rs44928	chrA03_random	4444495	A	B	B	B	B	B	NA
seq-new-rs35205	chrA03_random	4464872	A	B	B	B	B	B	H
seq-new-rs39738	chrA03_random	4599888	A	B	B	B	B	B	H
seq-new-rs41537	chrA03_random	4647589	A	B	B	B	B	B	H
seq-new-rs42101	chrA03_random	4706376	A	B	B	B	B	B	H
seq-new-rs24292	chrA03_random	4772839	A	B	B	B	B	B	H
Bn-Scaffold000096-p404935	chrA03_random	4889334	A	B	B	B	B	B	H
seq-new-rs35318	chrA03_random	4896563	A	B	B	B	B	B	H
Bn-Scaffold000096-p510200	chrA03_random	4979843	A	B	B	B	B	B	H
Bn-Scaffold000096-p513249	chrA03_random	4982893	A	B	B	B	B	B	H
Bn-Scaffold000096-p533173	chrA03_random	4992950	A	B	B	B	B	B	H
Bn-Scaffold000096-p535659	chrA03_random	4995436	A	B	B	B	B	B	H
Bn-Scaffold000096-p535906	chrA03_random	4995681	A	B	B	B	B	B	H
Bn-Scaffold000096-p536206	chrA03_random	4995980	A	B	B	B	B	B	H
Bn-Scaffold000096-p539302	chrA03_random	4999070	A	B	B	B	B	B	H
Bn-Scaffold000096-p540703	chrA03_random	5000595	A	B	B	B	B	B	H
Bn-Scaffold000096-p563402	chrA03_random	5024939	A	B	B	B	B	B	H
Bn-Scaffold000096-p577560	chrA03_random	5032826	A	B	B	B	B	B	H
Bn-Scaffold000096-p585858	chrA03_random	5041112	A	B	B	B	B	B	H
Bn-Scaffold000096-p590605	chrA03_random	5045414	A	B	B	B	B	B	H
Bn-Scaffold000096-p716919	chrA03_random	5146928	A	B	B	B	B	B	H
Bn-Scaffold000096-p721683	chrA03_random	5151675	A	B	B	B	B	B	H
Bn-Scaffold000096-p760723	chrA03_random	5179706	A	B	B	B	B	B	H
Bn-Scaffold000096-p762911	chrA03_random	5181889	A	B	B	B	B	B	H
Bn-Scaffold000096-p763301	chrA03_random	5182279	A	B	B	B	B	B	H
seq-new-rs30791	chrA03_random	5208615	A	B	B	B	B	B	H
Bn-A01-p22257309	chrA03_random	5556930	A	B	B	B	B	B	H
seq-new-rs27075	chrA03_random	5556930	A	B	B	B	B	B	H
Bn-A01-p22265175	chrA03_random	5565040	A	B	B	B	B	B	H
seq-new-rs30449	chrA03_random	5616703	A	B	B	B	B	B	H
seq-new-rs25082	chrA03_random	5732223	A	B	B	B	B	B	H
seq-new-rs27264	chrA03_random	5866189	A	B	B	B	B	B	H
Bn-A04-p582626	chrA04	462606	A	B	NA	NA	NA	NA	A
Bn-A04-p582979	chrA04	462795	A	B	NA	NA	NA	NA	A
Bn-A04-p583036	chrA04	462855	A	B	NA	NA	NA	NA	A
seq-new-rs37927	chrA04	831162	A	B	B	B	B	B	H
seq-new-rs36320	chrA04	877190	A	B	B	B	B	B	H
Bn-A04-p1311487	chrA04	1070569	A	B	B	B	B	B	H
Bn-A04-p1346738	chrA04	1097676	A	B	B	B	B	B	H
seq-new-rs26021	chrA04	1098650	A	B	B	B	B	B	H
Bn-A04-p1351337	chrA04	1102307	A	B	B	B	B	B	H
seq-new-rs25155	chrA04	1432713	A	B	B	B	B	B	H
Bn-A04-p1774031	chrA04	1510262	A	B	B	B	B	B	H
Bn-A04-p1774926	chrA04	1511169	A	B	B	B	B	B	H
Bn-A04-p1824456	chrA04	1553346	A	B	B	B	B	B	H
Bn-A04-p1854718	chrA04	1583040	A	B	B	B	B	B	H
Bn-A04-p1895018	chrA04	1634625	A	B	B	B	B	B	H
Bn-A04-p1897541	chrA04	1637150	A	B	B	B	B	B	H
seq-new-rs47823	chrA04	1659506	A	B	B	B	B	B	H
Bn-A04-p2325988	chrA04	1672929	A	B	B	B	B	B	H
seq-new-rs40880	chrA04	1711502	A	B	B	B	B	B	H
seq-new-rs26633	chrA04	1731562	A	B	B	B	B	B	H
Bn-A04-p2192192	chrA04	1792836	A	B	B	B	B	B	H
Bn-A04-p2191612	chrA04	1793416	A	B	B	B	B	B	H
seq-new-rs46656	chrA04	1804758	A	B	B	B	B	B	H
Bn-A04-p2146459	chrA04	1836075	A	B	B	B	B	B	H
seq-new-rs46429	chrA04	1852274	A	B	B	B	B	B	H
Bn-A04-p1993598	chrA04	1990227	A	B	B	B	B	B	H
Bn-A04-p1971842	chrA04	2008557	A	B	B	B	B	B	H
Bn-A04-p1941188	chrA04	2036489	A	B	B	B	B	B	H
Bn-A04-p1932352	chrA04	2045265	A	B	B	B	B	B	H
Bn-A04-p1932300	chrA04	2045317	A	B	B	B	B	B	H
Bn-A04-p1931502	chrA04	2046024	A	B	B	B	B	B	H
Bn-A04-p2367374	chrA04	2082164	A	B	B	B	B	B	H
seq-new-rs45824	chrA04	2087778	A	B	B	B	B	B	H
Bn-A04-p2498254	chrA04	2212059	A	B	B	B	B	B	H
seq-new-rs42726	chrA04	2212329	A	B	B	B	B	B	H
seq-new-rs28670	chrA04	2220602	A	B	B	B	B	B	H
Bn-A04-p2845855	chrA04	2534936	A	B	B	B	B	B	H
seq-new-rs32845	chrA04	2857066	A	B	B	B	B	B	H
seq-new-rs46469	chrA04	3209386	A	B	B	B	B	B	H
Bn-A04-p3631563	chrA04	3300001	A	B	B	B	B	B	H
Bn-A04-p3632226	chrA04	3300664	A	B	B	B	B	B	H
Bn-A04-p4909402	chrA04	5023643	A	B	B	B	B	B	H
Bn-A04-p4910033	chrA04	5024274	A	B	B	B	B	B	H
seq-new-rs30987	chrA04	5044011	A	B	B	B	B	B	H
Bn-A04-p4976932	chrA04	5115640	A	B	B	B	B	B	H
Bn-A04-p4978780	chrA04	5117484	A	B	B	B	B	B	H
seq-new-rs47874	chrA04	5128648	A	B	B	B	B	B	H
seq-new-rs32998	chrA04	5241732	A	B	B	B	B	B	H
seq-new-rs31005	chrA04	5250136	A	B	B	B	B	B	H
seq-new-rs28358	chrA04	5256769	A	B	B	B	B	B	H
seq-new-rs37659	chrA04	5850119	A	B	B	B	B	B	H
Bn-A04-p2411039	chrA04	5850119	A	B	B	B	B	B	H
seq-new-rs37635	chrA04	6042181	A	B	B	B	B	B	H
seq-new-rs28685	chrA04	6194838	A	B	B	B	B	B	H
Bn-Scaffold000104-p622483	chrA04	6261591	A	B	B	B	B	B	H
Bn-Scaffold000104-p505283	chrA04	6389147	A	B	B	B	B	B	H
Bn-Scaffold000104-p504818	chrA04	6389612	A	B	B	B	B	B	H
seq-new-rs23802	chrA04	7772090	A	B	NA	B	B	B	A
Bn-A04-p6588935	chrA04	7808884	A	B	B	B	B	B	H
Bn-A04-p6682728	chrA04	7912179	A	B	B	B	B	B	H
Bn-A04-p6683009	chrA04	7912460	A	B	B	B	B	B	H
seq-new-rs48768	chrA04	7912877	A	B	B	B	B	B	H
Bn-A04-p6685294	chrA04	7918696	A	B	B	B	B	B	H
Bn-A04-p6685371	chrA04	7918773	A	B	B	B	B	B	H
Bn-A04-p6776597	chrA04	8030832	A	B	B	B	B	B	H
Bn-A04-p6778593	chrA04	8032829	A	B	B	B	B	B	H
Bn-A04-p6968899	chrA04	8255423	A	B	A	B	B	B	A
Bn-A04-p6979129	chrA04	8266048	A	B	A	B	B	B	A
seq-new-rs48850	chrA04	8268611	A	B	A	B	B	B	A
Bn-A04-p7066181	chrA04	8336302	A	B	B	B	B	B	H
Bn-A04-p7109346	chrA04	8386438	A	B	B	B	B	B	H
Bn-A04-p7112803	chrA04	8388493	A	B	B	B	B	B	H
Bn-A04-p7113498	chrA04	8389189	A	B	B	B	B	B	H
Bn-A04-p7113584	chrA04	8389275	A	B	A	B	B	B	A
Bn-A04-p7142597	chrA04	8401027	A	B	B	B	B	B	H
Bn-A04-p7161326	chrA04	8429541	A	B	A	B	B	B	A
chrA04_8477846	chrA04	8477846	A	B	A	B	B	B	A
chrA04_8478306	chrA04	8478306	A	B	A	B	B	B	A
seq-new-rs35327	chrA04	8527666	A	B	A	B	B	B	A
seq-new-rs34678	chrA04	8599599	A	B	A	B	B	B	A
Bn-A04-p7425359	chrA04	8761936	A	B	A	B	B	B	A
Bn-A04-p7431816	chrA04	8767075	A	B	A	B	B	B	A
seq-new-rs47673	chrA04	8767908	A	B	A	B	B	B	A
Bn-A04-p7441018	chrA04	8770085	A	B	A	B	B	B	A
Bn-A04-p7442353	chrA04	8771424	A	B	A	B	B	B	A
Bn-A04-p7443395	chrA04	8772466	A	B	A	B	B	B	A
Bn-A04-p7482491	chrA04	8805675	A	B	A	B	B	B	A
Bn-A04-p7488675	chrA04	8811489	A	B	A	B	B	B	A
Bn-A04-p7493966	chrA04	8816969	A	B	A	B	B	B	A
Bn-A04-p7541325	chrA04	8885506	A	B	NA	B	B	B	NA
seq-new-rs49203	chrA04	8943220	A	B	A	B	B	B	A
Bn-A04-p7598934	chrA04	8943515	A	B	A	B	B	B	A
Bn-A04-p7601638	chrA04	8945428	A	B	A	B	B	B	A
Bn-A04-p7601731	chrA04	8945521	A	B	A	B	B	B	A
Bn-A04-p7625503	chrA04	8959165	A	B	A	B	B	B	A
seq-new-rs29882	chrA04	9055359	A	B	NA	B	B	B	NA
Bn-A04-p7770904	chrA04	9094588	A	B	A	B	B	B	A
seq-new-rs32847	chrA04	9560454	A	B	B	B	B	B	H
Bn-A04-p8292499	chrA04	9612361	A	B	A	B	B	B	A
Bn-A04-p8310328	chrA04	9628783	A	B	A	B	B	B	A
Bn-A04-p8348145	chrA04	9654246	A	B	A	B	B	B	A
seq-new-rs27452	chrA04	9799675	A	B	A	B	B	B	A
seq-new-rs23237	chrA04	9871625	A	B	B	B	B	B	H
Bn-A04-p8830454	chrA04	9943674	A	B	A	B	B	B	A
seq-new-rs30451	chrA04	9945754	A	B	A	B	B	B	A
Bn-A04-p8834077	chrA04	9947698	A	B	A	B	B	B	A
Bn-A04-p8847485	chrA04	9961766	A	B	A	B	B	B	A
seq-new-rs30538	chrA04	10118415	A	B	A	B	B	B	A
Bn-A04-p9088760	chrA04	10181437	A	B	A	B	B	B	A
Bn-A04-p9119079	chrA04	10211850	A	B	B	B	B	B	H
seq-new-rs30725	chrA04	10227647	A	B	B	B	B	B	H
seq-new-rs26200	chrA04	10248629	A	B	B	B	B	B	NA
Bn-A04-p9296314	chrA04	10415680	A	B	B	B	B	B	H
seq-new-rs40671	chrA04	10437082	A	B	B	B	B	B	H
Bn-A04-p9322160	chrA04	10440241	A	B	B	B	B	B	H
seq-new-rs29494	chrA04	10494563	A	B	B	B	B	B	H
Bn-A04-p9426523	chrA04	10547377	A	B	A	B	B	B	A
Bn-A04-p9508676	chrA04	10641856	A	B	A	B	B	B	A
Bn-A04-p9509486	chrA04	10642654	A	B	A	B	B	B	A
Bn-A04-p9511386	chrA04	10644573	A	B	A	B	B	B	A
chrA04_10961900	chrA04	10961900	A	B	A	B	B	B	A
seq-new-rs31386	chrA04	10962909	A	B	A	B	B	B	A
Bn-A04-p9861037	chrA04	10990759	A	B	A	B	B	B	A
Bn-A04-p9863329	chrA04	10993048	A	B	A	B	B	B	A
Bn-A04-p9865629	chrA04	11003596	A	B	A	B	B	B	A
Bn-A04-p9865712	chrA04	11003677	A	B	A	B	B	B	A
Bn-A04-p9866201	chrA04	11004162	A	B	A	B	B	B	A
Bn-A04-p9870167	chrA04	11008272	A	B	A	B	B	B	A
Bn-A04-p9878444	chrA04	11017756	A	B	A	B	B	B	A
Bn-A04-p9920827	chrA04	11056585	A	B	A	B	B	B	A
Bn-A04-p9920873	chrA04	11056631	A	B	A	B	B	B	A
Bn-A04-p9983165	chrA04	11110080	A	B	A	B	B	B	A
Bn-A04-p9991606	chrA04	11125580	A	B	A	B	B	B	A
Bn-A04-p10049865	chrA04	11176154	A	B	A	B	B	B	A
Bn-A04-p10056980	chrA04	11182415	A	B	A	B	B	B	A
Bn-A04-p10059165	chrA04	11184583	A	B	A	B	B	B	A
Bn-A04-p10085135	chrA04	11227196	A	B	A	B	B	B	A
Bn-A04-p10085844	chrA04	11227980	A	B	A	B	B	B	A
Bn-A04-p10087754	chrA04	11229417	A	B	A	B	B	B	A
Bn-A04-p10088142	chrA04	11229805	A	B	A	B	B	B	A
Bn-A04-p10088385	chrA04	11230049	A	B	A	B	B	B	A
Bn-A04-p10088445	chrA04	11230110	A	B	A	B	B	B	A
Bn-A04-p10088570	chrA04	11230234	A	B	A	B	B	B	A
Bn-A04-p10089301	chrA04	11230964	A	B	A	B	B	B	A
Bn-A04-p10089384	chrA04	11231050	A	B	A	B	B	B	A
Bn-A04-p10089680	chrA04	11231342	A	B	A	B	B	B	A
Bn-A04-p10093618	chrA04	11238685	A	B	A	B	B	B	A
Bn-A04-p10094831	chrA04	11239900	A	B	A	B	B	B	A
Bn-A04-p10113831	chrA04	11263934	A	B	A	B	B	B	A
seq-new-rs39857	chrA04	11317519	A	B	A	B	B	B	A
Bn-A04-p10250633	chrA04	11398098	A	B	A	B	B	B	A
seq-new-rs24409	chrA04	11478157	A	B	A	B	B	B	A
seq-new-rs45650	chrA04	11495197	A	B	A	B	B	B	A
seq-new-rs30252	chrA04	11501972	A	B	A	B	B	B	A
chrA04_11529515	chrA04	11529515	A	B	A	B	B	B	A
chrA04_11529656	chrA04	11529656	A	B	A	B	B	B	A
chrA04_11529954	chrA04	11529954	A	B	A	B	B	B	A
chrA04_11530760	chrA04	11530760	A	B	A	B	B	B	A
chrA04_11530838	chrA04	11530838	A	B	A	B	B	B	A
chrA04_11531191	chrA04	11531191	A	B	A	B	B	B	A
chrA04_11531634	chrA04	11531634	A	B	A	B	B	B	A
seq-new-rs31916	chrA04	11537744	A	B	A	B	B	B	A
seq-new-rs29845	chrA04	11619511	A	B	B	B	B	B	H
Bn-A04-p10502015	chrA04	11645689	A	B	B	B	B	B	H
Bn-A04-p10559481	chrA04	11702237	A	B	B	B	B	B	H
seq-new-rs47919	chrA04	11702502	A	B	B	B	B	B	H
seq-new-rs46584	chrA04	11742485	A	B	B	B	B	B	H
Bn-A04-p10872405	chrA04	12032650	A	B	B	B	B	B	A
Bn-A04-p10881502	chrA04	12041691	A	B	B	B	B	B	A
seq-new-rs48341	chrA04	12046225	A	B	B	B	B	B	A
seq-new-rs32881	chrA04	12234367	A	B	B	B	B	B	H
Bn-A04-p11164883	chrA04	12315826	A	B	B	B	B	B	A
seq-new-rs46247	chrA04	12387665	A	B	B	B	B	B	H
Bn-A04-p11364790	chrA04	12418536	A	B	B	B	B	B	H
Bn-A04-p11377775	chrA04	12434317	A	B	B	B	B	B	H
Bn-A04-p11386737	chrA04	12443666	A	B	B	B	B	B	H
Bn-A04-p11452549	chrA04	12509403	A	B	B	B	B	B	A
Bn-A04-p11463316	chrA04	12518836	A	B	B	B	B	B	H
Bn-A04-p11791366	chrA04	12792683	A	B	B	B	B	B	H
Bn-A04-p11795779	chrA04	12796936	A	B	B	B	B	B	H
Bn-A04-p11818064	chrA04	12822986	A	B	B	B	B	B	A
Bn-A04-p11818085	chrA04	12823008	A	B	B	B	B	B	A
Bn-A04-p11897079	chrA04	12919880	A	B	B	B	B	B	H
Bn-A04-p12010066	chrA04	12970481	A	B	B	B	B	B	H
seq-new-rs30392	chrA04	13015880	A	B	B	B	B	B	H
seq-new-rs32983	chrA04	13027345	A	B	B	B	B	A	A
Bn-A04-p12151317	chrA04	13137660	A	B	B	B	B	A	A
Bn-A04-p12236240	chrA04	13224285	A	B	B	B	B	B	H
Bn-A04-p12283561	chrA04	13272610	A	B	B	B	B	A	A
Bn-A04-p12314909	chrA04	13306243	A	B	B	B	B	A	A
seq-new-rs36543	chrA04	13314256	A	B	B	B	B	B	A
Bn-A04-p12344157	chrA04	13326977	A	B	B	B	B	B	H
Bn-A04-p12344342	chrA04	13327162	A	B	B	B	B	B	H
Bn-A04-p12372810	chrA04	13355491	A	B	B	B	B	B	H
Bn-A04-p12659402	chrA04	13377451	A	B	B	B	B	B	H
Bn-A04-p12756666	chrA04	13425915	A	B	B	B	B	B	H
Bn-A04-p12793333	chrA04	13460729	A	B	B	B	B	B	H
Bn-A04-p12959668	chrA04	13648408	A	B	B	B	B	B	H
Bn-A04-p13056382	chrA04	13744063	A	B	B	B	B	B	H
Bn-A04-p13063145	chrA04	13753748	A	B	B	B	B	B	H
seq-new-rs48225	chrA04	13760781	A	B	B	B	B	A	A
Bn-A04-p13128840	chrA04	13894574	A	B	B	B	B	A	H
Bn-A04-p13129306	chrA04	13895032	A	B	B	B	B	A	H
Bn-A04-p13129601	chrA04	13895327	A	B	B	B	B	A	H
Bn-A04-p13129741	chrA04	13895467	A	B	B	B	B	A	H
FAD3BA4-1	chrA04	13975825	A	B	B	B	B	B	H
seq-new-rs45612	chrA04	13999452	A	B	B	B	B	B	H
Bn-A04-p13336924	chrA04	14001096	A	B	B	B	B	B	H
Bn-A04-p13368998	chrA04	14037591	A	B	B	B	B	B	H
Bn-A04-p13384606	chrA04	14046633	A	B	B	B	B	B	H
Bn-A04-p13389366	chrA04	14046762	A	B	B	B	B	B	H
Bn-A04-p13389622	chrA04	14047018	A	B	B	B	B	B	H
Bn-A04-p13389743	chrA04	14047139	A	B	B	B	B	B	H
Bn-A04-p13390838	chrA04	14048232	A	B	B	B	B	B	H
Bn-A04-p14156506	chrA04	14687908	A	B	B	B	B	B	H
seq-new-rs42924	chrA04	14754180	A	B	B	B	B	B	H
Bn-A04-p14271110	chrA04	14767408	A	B	B	B	B	B	H
seq-new-rs45075	chrA04	14852106	A	B	B	B	B	B	H
Bn-A04-p14380140	chrA04	14853313	A	B	B	B	B	B	H
seq-new-rs32841	chrA04	14872480	A	B	B	B	B	B	H
Bn-A04-p14397957	chrA04	14873132	A	B	B	B	B	B	H
Bn-A04-p14398335	chrA04	14873510	A	B	B	B	B	B	H
Bn-A04-p14478925	chrA04	14929903	A	B	B	B	B	B	H
Bn-A04-p14483727	chrA04	14933183	A	B	B	B	B	B	H
seq-new-rs41864	chrA04	14949009	A	B	B	B	B	B	H
Bn-A04-p14565138	chrA04	15005731	A	B	B	B	B	B	H
Bn-A04-p14631586	chrA04	15102829	A	B	B	B	B	B	H
seq-new-rs41088	chrA04	15141564	A	B	B	B	B	B	H
Bn-A04-p14670237	chrA04	15141564	A	B	B	B	B	B	H
chrA04_15161115	chrA04	15161115	A	B	B	B	B	B	H
Bn-A04-p14742779	chrA04	15190622	A	B	B	B	B	A	H
seq-new-rs48933	chrA04	15195933	A	B	B	B	B	A	H
Bn-A04-p14961814	chrA04	15412721	A	B	B	B	B	B	H
Bn-A04-p14999714	chrA04	15445316	A	B	B	B	B	A	H
Bn-A04-p15007146	chrA04	15447522	A	B	B	B	B	A	H
Bn-A04-p15475759	chrA04	15889283	A	B	B	B	B	B	H
Bn-A04-p15492182	chrA04	15913314	A	B	B	B	B	B	H
Bn-A04-p15534626	chrA04	15957020	A	B	B	B	B	A	H
Bn-A04-p15535011	chrA04	15957397	A	B	B	B	B	A	H
seq-new-rs48083	chrA04	15965037	A	B	B	B	B	A	H
seq-new-rs34476	chrA04	16043636	A	B	B	B	B	A	H
Bn-A04-p16104616	chrA04	16299897	A	B	B	B	B	A	NA
Bn-A04-p16303678	chrA04	16484408	A	B	B	B	B	B	H
seq-new-rs41681	chrA04	16551785	A	B	B	B	B	B	H
Bn-A04-p16445225	chrA04	16618792	A	B	B	B	A	A	H
Bn-A04-p16445602	chrA04	16619169	A	B	B	B	A	A	H
Bn-A04-p16553214	chrA04	16711259	A	B	B	B	A	A	H
Bn-A04-p16556868	chrA04	16714915	A	B	B	B	A	A	H
Bn-A04-p16595064	chrA04	16751565	A	B	B	B	B	B	H
Bn-A04-p16608584	chrA04	16765402	A	B	B	B	B	B	H
Bn-A04-p16711900	chrA04	16888721	A	B	B	B	A	A	H
Bn-A04-p16998111	chrA04	17007386	A	B	B	B	A	A	H
Bn-A04-p16336301	chrA04	17073048	A	B	B	B	A	A	H
Bn-A04-p16748162	chrA04	17237706	A	B	B	B	A	A	H
Bn-A04-p16745356	chrA04	17240188	A	B	B	B	A	A	H
Bn-A04-p17439839	chrA04	17534681	A	B	B	B	A	A	H
Bn-A04-p17576444	chrA04	17688434	A	B	B	B	B	B	H
seq-new-rs41327	chrA04	17712070	A	B	B	B	A	A	H
Bn-A04-p17706333	chrA04	17816557	A	B	B	B	B	B	H
seq-new-rs40875	chrA04	17947587	A	B	B	B	A	A	H
Bn-A04-p17934648	chrA04	18036910	A	B	B	B	A	A	H
Bn-A04-p17968847	chrA04	18048099	A	B	B	B	A	A	H
Bn-A04-p18003170	chrA04	18079803	A	B	B	B	A	A	H
Bn-A04-p18012102	chrA04	18090962	A	B	B	B	A	A	H
seq-new-rs48757	chrA04	18091972	A	B	B	B	A	A	H
Bn-A04-p18013923	chrA04	18092783	A	B	B	B	A	A	H
Bn-A04-p18015189	chrA04	18094049	A	B	B	B	A	A	H
Bn-A04-p18027570	chrA04	18105473	A	B	B	B	A	A	H
Bn-A04-p18086224	chrA04	18173201	A	B	B	B	A	A	H
seq-new-rs49298	chrA04	18190285	A	B	B	B	B	B	H
Bn-A04-p18152854	chrA04	18236814	A	B	B	B	A	A	H
seq-new-rs46947	chrA04	18245707	A	B	B	B	A	A	H
Bn-A04-p18178609	chrA04	18262474	A	B	B	B	A	A	H
seq-new-rs34684	chrA04	18333699	A	B	B	B	B	B	H
seq-new-rs38252	chrA04	18450066	A	B	B	B	B	B	H
seq-new-rs26162	chrA04	18481285	A	B	B	B	A	A	H
Bn-A04-p18409410	chrA04	18481736	A	B	B	B	B	B	H
seq-new-rs36290	chrA04	18512174	A	B	B	B	A	A	H
seq-new-rs45861	chrA04	18611433	A	B	B	B	B	B	H
seq-new-rs32873	chrA04	18698762	A	B	B	B	A	A	H
chrA04_18737730	chrA04	18737730	A	B	B	B	B	B	H
seq-new-rs36176	chrA04	18800491	A	B	B	B	A	A	H
seq-new-rs34973	chrA04	18813731	A	B	B	B	B	B	H
seq-new-rs24669	chrA04	18853155	A	B	B	B	B	B	H
seq-new-rs22858	chrA04	18926326	A	B	B	B	B	B	H
seq-new-rs23157	chrA04	18950089	A	B	B	B	B	B	H
seq-new-rs36733	chrA04	18958950	A	B	B	B	B	B	H
seq-new-rs31947	chrA04	19029139	A	B	B	B	A	A	H
seq-new-rs39446	chrA04	19105168	A	B	B	B	A	A	H
seq-new-rs43957	chrA04	19145476	A	B	B	B	B	B	H
Bn-A04-p7350870	chrA04_random	375416	A	B	A	B	B	B	A
Bn-A04-p7349115	chrA04_random	377172	A	B	B	B	B	B	H
Bn-Scaffold005956-p293	chrA04_random	390754	A	B	B	B	B	B	H
Bn-A04-p8813038	chrA04_random	434818	A	B	A	B	B	B	A
Bn-A04-p9582109	chrA04_random	570999	A	B	A	B	B	B	A
Bn-A04-p10490380	chrA04_random	594278	A	B	B	B	B	B	H
Bn-A04-p10490223	chrA04_random	594435	A	B	B	B	B	B	H
Bn-A04-p11243994	chrA04_random	629385	A	B	B	B	B	B	H
Bn-A04-p11274255	chrA04_random	656243	A	B	B	B	B	B	H
Bn-scaff_16700_1-p6000	chrA04_random	695049	A	B	B	B	B	B	A
Bn-A04-p12734346	chrA04_random	783711	A	B	B	B	B	B	H
Bn-A04-p12728362	chrA04_random	792457	A	B	B	B	B	B	H
Bn-A04-p12726067	chrA04_random	794479	A	B	B	B	B	B	H
Bn-A04-p12719682	chrA04_random	800134	A	B	B	B	B	B	H
Bn-A04-p12712772	chrA04_random	806915	A	B	B	B	B	B	H
Bn-A04-p13269135	chrA04_random	848843	A	B	B	B	B	B	H
Bn-A04-p13247108	chrA04_random	858487	A	B	B	B	B	B	H
Bn-A04-p14360385	chrA04_random	1058204	A	B	B	B	B	B	H
Bn-A04-p14357191	chrA04_random	1061398	A	B	B	B	B	B	H
Bn-A04-p17142570	chrA04_random	1300636	A	B	B	B	A	A	H
seq-new-rs41759	chrA05	378401	A	B	B	B	B	B	NA
chrA05_457615	chrA05	457615	A	B	B	B	B	B	H
Bn-A05-p377542	chrA05	492378	A	B	B	B	B	B	H
Bn-A05-p529716	chrA05	647900	A	B	B	B	B	B	H
Bn-A05-p559597	chrA05	678757	A	B	B	B	B	B	H
Bn-A05-p686912	chrA05	808366	A	B	B	B	B	B	H
chrA05_859633	chrA05	859633	A	B	B	B	A	B	A
Bn-A05-p825088	chrA05	960545	A	B	B	B	B	B	H
Bn-A05-p933536	chrA05	1070605	A	B	B	B	B	B	H
Bn-A05-p958740	chrA05	1093249	A	B	B	B	B	B	H
seq-new-rs33641	chrA05	1207608	A	B	B	B	A	B	A
seq-new-rs45174	chrA05	1261111	A	B	B	B	B	B	H
Bn-A05-p1254185	chrA05	1370445	A	B	B	B	A	B	A
Bn-A05-p1259869	chrA05	1376158	A	B	B	B	B	B	H
Bn-A05-p1260305	chrA05	1376593	A	B	B	B	B	B	H
Bn-A05-p1260565	chrA05	1376853	A	B	B	B	B	B	H
Bn-A05-p1308471	chrA05	1423575	A	B	B	B	B	B	H
seq-new-rs37710	chrA05	1523447	A	B	B	B	B	B	H
Bn-A05-p1385188	chrA05	1527341	A	B	B	B	A	B	A
Bn-A05-p1396162	chrA05	1538939	A	B	B	B	NA	B	A
seq-new-rs41341	chrA05	1706774	A	B	B	B	B	B	H
seq-new-rs26210	chrA05	1710648	A	B	B	B	B	B	H
Bn-A05-p1554943	chrA05	1719644	A	B	B	B	A	B	A
Bn-A05-p1692254	chrA05	1837237	A	B	B	B	A	B	A
Bn-A05-p1693000	chrA05	1837985	A	B	B	B	B	B	H
Bn-A05-p1693196	chrA05	1838182	A	B	B	B	B	B	H
Bn-A05-p1695394	chrA05	1838590	A	B	B	B	B	B	H
Bn-A05-p1695552	chrA05	1838748	A	B	B	B	B	B	H
Bn-A05-p1696411	chrA05	1839608	A	B	B	B	B	B	H
Bn-A05-p1697018	chrA05	1840214	A	B	B	B	A	B	A
chrA05_1855317	chrA05	1855317	A	B	B	B	A	B	A
Bn-A05-p1744534	chrA05	1887134	A	B	B	B	B	B	A
Bn-A05-p1761473	chrA05	1890782	A	B	B	B	B	B	H
Bn-A05-p1765880	chrA05	1894703	A	B	B	B	B	B	H
Bn-A05-p1806574	chrA05	1928896	A	B	B	B	B	B	A
seq-new-rs37643	chrA05	1977428	A	B	B	B	B	B	H
seq-new-rs44706	chrA05	1997282	A	B	B	B	B	B	H
seq-new-rs33404	chrA05	2000419	A	B	B	B	B	B	H
seq-new-rs29189	chrA05	2016900	A	B	B	B	B	B	H
seq-new-rs32756	chrA05	2194131	A	B	B	B	B	B	H
Bn-A05-p2067722	chrA05	2199180	A	B	B	B	B	B	H
seq-new-rs46923	chrA05	2200516	A	B	B	B	B	B	H
Bn-A05-p2106680	chrA05	2236353	A	B	B	B	B	B	H
Bn-A05-p2107808	chrA05	2237480	A	B	B	B	B	B	H
Bn-A05-p2109546	chrA05	2239220	A	B	B	B	B	B	H
Bn-A05-p2110255	chrA05	2239926	A	B	B	B	B	B	H
Bn-A05-p2110344	chrA05	2240015	A	B	B	B	B	B	H
Bn-A05-p2167188	chrA05	2302095	A	B	B	B	B	B	H
Bn-A05-p2167269	chrA05	2302209	A	B	B	B	B	B	H
Bn-A05-p2233637	chrA05	2357535	A	B	B	B	B	B	H
Bn-A05-p2233700	chrA05	2357598	A	B	B	B	B	B	H
Bn-A05-p2376801	chrA05	2501864	A	B	B	B	B	B	H
Bn-A05-p2501988	chrA05	2605937	A	B	B	B	B	B	H
chrA05_2626369	chrA05	2626369	A	B	B	B	B	B	A
Bn-A05-p2565586	chrA05	2675253	A	B	B	B	B	B	A
Bn-A05-p2565761	chrA05	2675432	A	B	B	B	B	B	A
Bn-A05-p2726301	chrA05	2824113	A	B	B	B	B	B	H
seq-new-rs29479	chrA05	2831236	A	B	B	B	B	B	A
Bn-A05-p2735134	chrA05	2832845	A	B	B	B	B	B	H
Bn-A05-p2843347	chrA05	2904022	A	B	B	B	B	B	H
Bn-A05-p2844059	chrA05	2904734	A	B	B	B	B	B	H
seq-new-rs30580	chrA05	3035712	A	B	B	B	B	B	H
Bn-A05-p3042173	chrA05	3106089	A	B	B	B	B	B	H
Bn-A05-p3191390	chrA05	3209563	A	B	B	B	B	B	A
seq-new-rs36172	chrA05	3464860	A	B	B	B	B	B	A
Bn-A05-p3923814	chrA05	3798556	A	B	B	B	B	B	H
Bn-A05-p3988279	chrA05	3853886	A	B	B	B	B	B	H
Bn-A05-p4017270	chrA05	3882287	A	B	B	B	B	B	H
Bn-A05-p4043474	chrA05	3903352	A	B	B	B	B	B	H
Bn-A05-p4059534	chrA05	3915640	A	B	B	B	B	B	H
Bn-A05-p4061730	chrA05	3917837	A	B	B	B	B	B	H
Bn-A05-p4061978	chrA05	3918085	A	B	B	B	B	B	H
Bn-A05-p4085121	chrA05	3951562	A	B	B	B	B	B	H
Bn-A05-p4102906	chrA05	3978853	A	B	B	B	B	B	H
Bn-A05-p4121158	chrA05	4000089	A	B	B	B	B	B	H
Bn-A05-p4196214	chrA05	4065036	A	B	B	B	B	B	H
Bn-A05-p4333409	chrA05	4207579	A	B	B	B	B	B	H
Bn-A05-p4336667	chrA05	4210709	A	B	B	B	B	B	H
Bn-A05-p4373694	chrA05	4243236	A	B	B	B	B	B	H
seq-new-rs33931	chrA05	4274071	A	B	B	B	B	B	H
Bn-A05-p4550465	chrA05	4405704	A	B	B	B	B	B	H
Bn-A05-p4621949	chrA05	4464872	A	B	B	B	B	B	H
Bn-A05-p4717815	chrA05	4574799	A	B	B	B	B	B	H
seq-new-rs39665	chrA05	4633274	A	B	B	B	B	B	H
Bn-A05-p4792988	chrA05	4647061	A	B	B	B	B	B	H
Bn-A05-p4820365	chrA05	4673685	A	B	B	B	B	B	H
seq-new-rs33692	chrA05	4770325	A	B	B	B	B	B	H
Bn-A05-p4915516	chrA05	4777240	A	B	B	B	B	B	H
Bn-A05-p4919899	chrA05	4781592	A	B	B	B	B	B	H
Bn-A05-p4940779	chrA05	4800502	A	B	B	B	B	B	H
Bn-A05-p5038148	chrA05	4858909	A	B	B	B	B	B	H
Bn-A05-p5041159	chrA05	4861923	A	B	B	B	B	B	H
seq-new-rs42774	chrA05	4905266	A	B	B	B	B	B	H
Bn-A05-p5475992	chrA05	5254456	A	B	B	B	B	B	H
Bn-A05-p5537385	chrA05	5287460	A	B	B	B	B	B	H
Bn-A05-p5537609	chrA05	5287657	A	B	B	B	B	B	H
Bn-A05-p5537751	chrA05	5287799	A	B	B	B	B	B	H
Bn-A05-p5541232	chrA05	5291212	A	B	B	B	B	B	H
Bn-A05-p5644210	chrA05	5398350	A	B	B	B	B	B	H
Bn-A05-p5645000	chrA05	5399140	A	B	B	B	B	B	H
Bn-A05-p5657708	chrA05	5411907	A	B	B	B	B	B	H
Bn-A05-p5664658	chrA05	5422097	A	B	B	B	B	B	H
Bn-A05-p5714756	chrA05	5459903	A	B	B	B	B	B	H
seq-new-rs36904	chrA05	5670252	A	B	B	B	B	B	H
seq-new-rs40799	chrA05	5809732	A	B	B	B	B	B	H
Bn-A05-p6284593	chrA05	5844448	A	B	B	B	B	B	H
seq-new-rs25988	chrA05	5858998	A	B	B	B	B	B	H
seq-new-rs28603	chrA05	5937900	A	B	B	B	B	B	H
seq-new-rs35233	chrA05	6138002	A	B	B	B	B	B	H
Bn-A05-p6558171	chrA05	6184485	A	B	B	B	B	B	H
Bn-A07-p3637130	chrA05	6186853	A	B	B	B	B	B	H
seq-new-rs39067	chrA05	6192489	A	B	B	B	B	B	H
Bn-A05-p6688695	chrA05	6235758	A	B	B	B	B	B	H
seq-new-rs39606	chrA05	6276665	A	B	B	B	B	B	H
Bn-A05-p6951707	chrA05	6377916	A	B	B	B	B	B	H
Bn-A05-p6995896	chrA05	6423488	A	B	B	B	B	B	H
Bn-A05-p7011916	chrA05	6439431	A	B	B	B	B	B	H
Bn-A05-p7032286	chrA05	6458282	A	B	B	B	B	B	H
Bn-A05-p7552614	chrA05	7060766	A	B	B	B	B	B	H
Bn-A05-p7651411	chrA05	7147826	A	B	B	B	B	B	H
Bn-A05-p9765872	chrA05	7958289	A	B	B	B	B	B	H
seq-new-rs34454	chrA05	7958503	A	B	B	B	B	B	H
Bn-A05-p9766332	chrA05	7958749	A	B	B	B	B	B	H
Bn-A05-p9766628	chrA05	7959034	A	B	B	B	B	B	H
Bn-A05-p9773183	chrA05	7965030	A	B	B	B	B	B	NA
seq-new-rs31805	chrA05	8067998	A	B	B	B	B	B	H
seq-new-rs34034	chrA05	8137748	A	B	B	B	B	B	H
Bn-A05-p10009485	chrA05	8199293	A	B	B	B	B	B	H
seq-new-rs30186	chrA05	8272819	A	B	B	A	B	B	A
seq-new-rs24877	chrA05	8292339	A	B	B	A	B	B	A
Bn-A05-p10101040	chrA05	8292724	A	B	B	A	B	B	A
Bn-A05-p10103295	chrA05	8294403	A	B	B	A	B	B	A
seq-new-rs36194	chrA05	8309476	A	B	B	A	B	B	A
seq-new-rs25408	chrA05	8340373	A	B	B	A	B	B	A
Bn-A05-p10939686	chrA05	9532515	A	B	B	B	B	B	H
Bn-A05-p10940401	chrA05	9533230	A	B	B	B	B	B	H
Bn-A05-p10981427	chrA05	9591238	A	B	B	B	B	B	H
Bn-A05-p11000036	chrA05	9599730	A	B	B	B	B	B	H
seq-new-rs28173	chrA05	9602503	A	B	B	B	B	B	H
seq-new-rs37693	chrA05	9632052	A	B	B	B	B	B	H
Bn-A05-p11146571	chrA05	9769117	A	B	B	B	B	B	H
seq-new-rs24809	chrA05	10058335	A	B	B	NA	B	B	A
Bn-Scaffold000172-p95076	chrA05	10424318	A	B	B	B	B	B	H
seq-new-rs23208	chrA05	10434915	A	B	B	B	B	B	H
Bn-Scaffold000172-p135389	chrA05	10463148	A	B	B	B	B	B	H
Bn-A05-p13179258	chrA05	10648836	A	B	B	B	B	B	H
Bn-A05-p13178955	chrA05	10649139	A	B	B	B	B	B	H
Bn-A05-p13178934	chrA05	10649160	A	B	B	B	B	B	H
Bn-A05-p13175224	chrA05	10650344	A	B	B	B	B	B	H
Bn-Scaffold000324-p10085	chrA05	10711796	A	B	B	B	B	B	H
Bn-Scaffold000324-p12181	chrA05	10713896	A	B	B	B	B	B	H
Bn-A05-p11927100	chrA05	10743116	A	B	B	B	B	B	NA
Bn-A05-p11927165	chrA05	10743181	A	B	B	B	B	B	H
Bn-A05-p12018989	chrA05	10829896	A	B	B	B	B	B	H
Bn-A05-p12019087	chrA05	10829994	A	B	B	B	B	B	H
Bn-A05-p12019708	chrA05	10830615	A	B	B	B	B	B	H
seq-new-rs32690	chrA05	10898871	A	B	B	B	B	B	H
seq-new-rs23193	chrA05	10912275	A	B	B	B	B	B	H
seq-new-rs42541	chrA05	10940603	A	B	B	B	B	B	H
Bn-A05-p14347603	chrA05	10969428	A	B	B	B	B	B	H
Bn-A05-p14347674	chrA05	10969499	A	B	B	B	B	B	H
seq-new-rs24071	chrA05	10997292	A	B	B	B	B	B	H
Bn-A05-p14374632	chrA05	11000334	A	B	B	B	B	B	H
Bn-A05-p14394895	chrA05	11022482	A	B	B	B	B	B	H
Bn-A05-p14426121	chrA05	11039140	A	B	B	B	B	B	H
Bn-A05-p14435461	chrA05	11049151	A	B	B	A	B	B	A
seq-new-rs47807	chrA05	11068186	A	B	B	B	B	B	H
Bn-A05-p14482858	chrA05	11100619	A	B	B	A	B	B	A
Bn-Scaffold008008-p158	chrA05	11118929	A	B	B	B	B	B	H
Bn-A05-p15290524	chrA05	11740258	A	B	B	B	B	B	H
seq-new-rs32346	chrA05	11763577	A	B	B	A	B	B	A
Bn-A05-p15383133	chrA05	11858098	A	B	B	B	B	B	H
Bn-A05-p15445826	chrA05	11932261	A	B	B	B	B	B	H
Bn-A05-p15446585	chrA05	11933021	A	B	B	A	B	B	A
Bn-A05-p15447107	chrA05	11933548	A	B	B	A	B	B	A
Bn-A05-p15447772	chrA05	11934213	A	B	B	A	B	B	A
Bn-A05-p15459231	chrA05	11936788	A	B	B	A	B	B	A
Bn-A05-p15459604	chrA05	11937161	A	B	B	A	B	B	A
Bn-A05-p15459993	chrA05	11937550	A	B	B	A	B	B	A
Bn-A05-p15460178	chrA05	11937734	A	B	B	A	B	B	A
Bn-A05-p15461137	chrA05	11938675	A	B	B	A	B	B	A
Bn-A05-p15464720	chrA05	11942443	A	B	B	A	B	B	A
Bn-A05-p15475096	chrA05	11955390	A	B	B	A	B	B	A
Bn-A05-p15478674	chrA05	11957197	A	B	B	A	B	B	A
Bn-A05-p15511775	chrA05	11979701	A	B	B	A	B	B	A
Bn-A05-p15905187	chrA05	12150797	A	B	B	A	B	B	A
seq-new-rs26518	chrA05	12161851	A	B	B	A	B	B	A
Bn-A05-p15940232	chrA05	12174958	A	B	B	B	B	B	H
Bn-A05-p12248987	chrA05	12198950	A	B	B	B	B	B	H
Bn-A05-p12418761	chrA05	12409493	A	B	B	A	B	B	A
Bn-A05-p12453362	chrA05	12456140	A	B	B	NA	B	B	A
Bn-A05-p12553851	chrA05	12549412	A	B	B	A	B	B	A
Bn-A05-p12554299	chrA05	12549860	A	B	B	A	B	B	A
seq-new-rs38432	chrA05	12617121	A	B	B	NA	B	B	NA
seq-new-rs32140	chrA05	12854085	A	B	B	A	B	B	A
seq-new-rs31273	chrA05	12964405	A	B	B	A	B	B	A
seq-new-rs31372	chrA05	12988414	A	B	B	A	B	B	A
seq-new-rs26285	chrA05	13002318	A	B	B	A	B	B	A
seq-new-rs41465	chrA05	13014117	A	B	B	A	B	B	A
seq-new-rs23841	chrA05	13194227	A	B	B	B	B	B	H
seq-new-rs35827	chrA05	13258279	A	B	B	A	B	B	A
seq-new-rs35071	chrA05	13259227	A	B	B	A	B	B	A
seq-new-rs30959	chrA05	13264751	A	B	B	A	B	B	A
seq-new-rs38000	chrA05	13322527	A	B	B	NA	B	B	A
seq-new-rs35321	chrA05	13322953	A	B	B	B	B	B	H
seq-new-rs45342	chrA05	13379511	A	B	B	B	B	NA	H
Bn-A05-p13688426	chrA05	13401680	A	B	B	A	B	B	A
Bn-A05-p13811322	chrA05	13551462	A	B	B	A	B	B	A
Bn-A05-p13816756	chrA05	13556996	A	B	B	A	B	B	A
Bn-A05-p13816842	chrA05	13557082	A	B	B	A	B	B	A
Bn-A05-p13817153	chrA05	13557393	A	B	B	A	B	B	A
Bn-A05-p13822414	chrA05	13562654	A	B	B	A	B	B	A
Bn-A05-p13822616	chrA05	13562856	A	B	B	A	B	B	A
Bn-A05-p13845255	chrA05	13584051	A	B	B	A	B	B	A
Bn-A05-p13863624	chrA05	13601568	A	B	B	A	B	B	A
Bn-A05-p13863673	chrA05	13601617	A	B	B	A	B	B	A
Bn-A05-p13864064	chrA05	13602008	A	B	B	A	B	B	A
Bn-A05-p13864133	chrA05	13602077	A	B	B	A	B	B	A
Bn-A05-p13886960	chrA05	13621301	A	B	B	A	B	B	A
Bn-A05-p13896924	chrA05	13631310	A	B	B	A	B	B	A
Bn-A05-p13897888	chrA05	13632274	A	B	B	A	B	B	A
Bn-A05-p13965323	chrA05	13702082	A	B	B	NA	B	B	NA
Bn-A05-p14146305	chrA05	13890552	A	B	B	B	B	B	H
Bn-A05-p12867516	chrA05	13960310	A	B	B	A	B	B	A
Bn-A05-p12868006	chrA05	13960797	A	B	B	A	B	B	A
Bn-A05-p12888422	chrA05	13980561	A	B	B	A	B	B	A
Bn-A05-p12890362	chrA05	13982501	A	B	B	A	B	B	A
Bn-A05-p12891987	chrA05	13984126	A	B	B	B	B	B	H
Bn-A05-p17392998	chrA05	14435483	A	B	B	B	B	B	NA
seq-new-rs28635	chrA05	14443269	A	B	B	A	B	B	A
seq-new-rs47578	chrA05	14534190	A	B	B	B	B	B	NA
Bn-A05-p16092993	chrA05	14800219	A	B	B	A	B	B	A
Bn-A05-p16099943	chrA05	14807439	A	B	B	A	B	B	A
Bn-A05-p16099945	chrA05	14807442	A	B	B	A	B	B	A
seq-new-rs48150	chrA05	14899691	A	B	B	A	B	B	A
Bn-A05-p16230123	chrA05	14945252	A	B	B	A	B	B	A
Bn-A05-p16234543	chrA05	14949008	A	B	B	A	B	B	A
seq-new-rs44028	chrA05	14956332	A	B	B	A	B	B	A
Bn-A05-p16260894	chrA05	14976641	A	B	B	B	B	B	H
Bn-A05-p16274076	chrA05	14986972	A	B	B	B	B	B	H
seq-new-rs26060	chrA05	15040389	A	B	B	A	B	B	A
Bn-A05-p16507044	chrA05	15130160	A	B	B	B	B	B	H
Bn-A05-p16507306	chrA05	15130437	A	B	B	B	B	B	H
Bn-A05-p16546416	chrA05	15163622	A	B	B	B	B	B	H
seq-new-rs44869	chrA05	15230294	A	B	B	B	B	B	H
seq-new-rs32573	chrA05	15299674	A	B	B	A	B	B	A
seq-new-rs42408	chrA05	15341379	A	B	B	A	B	B	A
seq-new-rs23006	chrA05	15351271	A	B	B	B	B	B	H
Bn-A05-p16735186	chrA05	15422984	A	B	B	B	B	B	H
Bn-A05-p16738871	chrA05	15424706	A	B	B	B	B	B	H
Bn-A05-p16747797	chrA05	15433785	A	B	B	B	B	B	H
seq-new-rs46557	chrA05	15435279	A	B	B	B	B	B	H
Bn-A05-p16835570	chrA05	15525553	A	B	B	B	B	B	H
seq-new-rs47740	chrA05	15535794	A	B	B	B	B	B	H
seq-new-rs47781	chrA05	15562502	A	B	B	B	B	B	H
Bn-A05-p16892759	chrA05	15568606	A	B	B	B	B	B	H
Bn-A05-p16898305	chrA05	15574215	A	B	B	B	B	B	H
seq-new-rs44263	chrA05	15604265	A	B	B	B	B	B	H
seq-new-rs35097	chrA05	15715012	A	B	B	B	B	B	H
Bn-A05-p14198626	chrA05	16022523	A	B	B	B	B	B	H
Bn-A05-p14256951	chrA05	16083971	A	B	B	B	B	B	H
seq-new-rs37193	chrA05	18479878	A	B	B	B	B	B	H
Bn-A05-p20283817	chrA05	18489958	A	B	B	B	B	B	H
Bn-A05-p20319622	chrA05	18531816	A	B	B	B	B	B	H
Bn-A05-p20390129	chrA05	18603507	A	B	B	B	B	B	H
Bn-A05-p20550694	chrA05	18750607	A	B	B	B	B	B	H
Bn-A05-p20554567	chrA05	18754440	A	B	B	B	B	B	H
Bn-A05-p20601139	chrA05	18805551	A	B	B	B	B	B	H
Bn-A05-p20632153	chrA05	18835949	A	B	B	B	B	B	H
seq-new-rs41366	chrA05	19068675	A	B	B	B	B	B	H
Bn-A05-p20972649	chrA05	19111527	A	B	B	B	B	B	H
seq-new-rs28538	chrA05	19159775	A	B	B	B	B	B	H
Bn-A05-p21029910	chrA05	19187926	A	B	B	B	B	B	H
Bn-A05-p21037865	chrA05	19196359	A	B	B	B	B	B	H
Bn-A05-p21248720	chrA05	19407850	A	B	B	B	B	B	H
Bn-A05-p21470614	chrA05	19645315	A	B	B	B	B	B	H
Bn-A05-p21484113	chrA05	19661408	A	B	B	B	B	B	H
seq-new-rs27302	chrA05	19668409	A	B	B	B	B	B	H
seq-new-rs26314	chrA05	19764389	A	B	B	B	B	B	H
Bn-A05-p21587317	chrA05	19773740	A	B	B	B	B	B	H
seq-new-rs42275	chrA05	19788958	A	B	B	B	B	B	H
chrA05_19814786	chrA05	19814786	A	B	B	B	B	B	H
Bn-A05-p21631586	chrA05	19814787	A	B	B	B	B	B	H
seq-new-rs46978	chrA05	19821277	A	B	B	B	B	B	H
chrA05_19821277	chrA05	19821277	A	B	B	B	B	B	H
Bn-A05-p21661113	chrA05	19851182	A	B	B	B	B	B	H
Bn-A05-p21806633	chrA05	19980932	A	B	B	B	B	B	H
chrA05_19981100	chrA05	19981100	A	B	B	B	B	B	H
Bn-A05-p21809718	chrA05	19984017	A	B	B	B	B	B	H
Bn-A05-p21852563	chrA05	19994324	A	B	B	B	B	B	H
Bn-A05-p21853739	chrA05	19995525	A	B	B	B	B	B	H
Bn-A05-p21889289	chrA05	20036210	A	B	B	B	B	B	H
Bn-A05-p21930978	chrA05	20074457	A	B	B	B	B	B	H
seq-new-rs46613	chrA05	20135223	A	B	A	B	B	B	H
Bn-A05-p22021177	chrA05	20160427	A	B	A	B	B	B	H
seq-new-rs39338	chrA05	20160531	A	B	A	B	B	B	H
seq-new-rs32165	chrA05	20163807	A	B	A	B	B	B	H
Bn-A05-p22028401	chrA05	20170345	A	B	A	B	B	B	H
seq-new-rs36269	chrA05	20170345	A	B	A	B	B	B	H
Bn-A05-p22135265	chrA05	20246384	A	B	A	B	B	B	H
Bn-A09-p27976341	chrA05	20266311	A	B	B	A	B	A	A
Bn-A09-p27992030	chrA05	20279440	A	B	B	A	B	A	A
seq-new-rs30607	chrA05	20332302	A	B	A	B	B	A	H
Bn-A05-p22266340	chrA05	20333150	A	B	A	B	B	A	H
chrA05_20335558	chrA05	20335558	A	B	A	B	B	A	H
chrA05_20335594	chrA05	20335594	A	B	A	B	B	A	H
Bn-A05-p22284501	chrA05	20351180	A	B	A	B	B	A	H
seq-new-rs29868	chrA05	20356171	A	B	A	B	B	A	H
Bn-A05-p22519836	chrA05	20558662	A	B	A	B	B	B	H
Bn-A05-p22585118	chrA05	20603965	A	B	B	B	B	B	H
Bn-A05-p22591626	chrA05	20621851	A	B	B	B	B	B	H
chrA05_20665379	chrA05	20665379	A	B	B	B	B	B	H
chrA05_20667407	chrA05	20667407	A	B	B	B	B	B	H
Bn-A05-p22650582	chrA05	20677466	A	B	B	B	B	B	H
Bn-A05-p22653151	chrA05	20680044	A	B	B	B	B	B	H
Bn-A05-p22658512	chrA05	20685362	A	B	B	B	B	B	H
Bn-A05-p22677701	chrA05	20747926	A	B	B	B	B	B	H
Bn-A05-p22677937	chrA05	20748171	A	B	B	B	B	B	H
Bn-A05-p22691469	chrA05	20769339	A	B	B	B	B	B	H
seq-new-rs31226	chrA05	20780634	A	B	B	B	B	B	H
chrA05_20782923	chrA05	20782923	A	B	B	B	B	B	NA
seq-new-rs35085	chrA05	20793243	A	B	B	B	B	B	H
Bn-A05-p22766713	chrA05	20840276	A	B	B	B	B	B	H
Bn-A05-p22767106	chrA05	20840669	A	B	B	B	B	B	H
Bn-A05-p22771419	chrA05	20846880	A	B	B	B	B	B	H
Bn-A05-p22780601	chrA05	20854876	A	B	B	B	B	B	H
Bn-A05-p22780670	chrA05	20854946	A	B	B	B	B	B	H
Bn-A05-p22826924	chrA05	20903284	A	B	B	B	B	B	H
Bn-A05-p22868682	chrA05	20951132	A	B	B	B	B	B	H
Bn-A05-p22868951	chrA05	20951501	A	B	B	B	B	B	H
seq-new-rs25236	chrA05	20970737	A	B	B	B	B	B	H
seq-new-rs45002	chrA05	20977806	A	B	B	B	B	B	H
seq-new-rs44058	chrA05	20998064	A	B	A	B	B	B	H
Bn-A05-p22899595	chrA05	21015598	A	B	NA	B	B	B	H
Bn-A05-p22913147	chrA05	21029074	A	B	B	B	B	B	H
Bn-A05-p22913874	chrA05	21029800	A	B	B	B	B	B	H
Bn-A05-p22920228	chrA05	21036154	A	B	A	B	B	B	H
Bn-A05-p22976431	chrA05	21082883	A	B	B	B	B	B	H
Bn-A05-p23019620	chrA05	21180556	A	B	A	B	B	B	H
Bn-A05-p23020834	chrA05	21180971	A	B	A	B	B	B	H
Bn-A05-p23032803	chrA05	21195084	A	B	B	B	B	B	H
seq-new-rs29186	chrA05	21195084	A	B	B	B	B	B	H
seq-new-rs29719	chrA05	21219407	A	B	B	B	B	B	H
seq-new-rs45526	chrA05	21249050	A	B	A	B	B	B	H
seq-new-rs34368	chrA05	21482325	A	B	NA	B	B	B	H
seq-new-rs37989	chrA05	21785678	A	B	B	B	B	B	H
Bn-A05-p23276053	chrA05	21788131	A	B	B	B	B	B	H
seq-new-rs23147	chrA05	21800590	A	B	B	B	B	B	H
Bn-A05-p23405117	chrA05	21962335	A	B	B	B	B	B	H
seq-new-rs42814	chrA05	21963185	A	B	B	B	B	B	H
Bn-A05-p23478913	chrA05	22059040	A	B	B	B	B	B	H
seq-new-rs39484	chrA05	22060363	A	B	B	B	B	B	H
Bn-A05-p23498540	chrA05	22078330	A	B	B	B	B	B	H
Bn-A05-p23502993	chrA05	22081867	A	B	B	B	B	B	H
Bn-A02-p26620662	chrA05	22112152	A	B	B	B	B	B	H
Bn-A02-p26640222	chrA05	22133249	A	B	B	B	B	B	H
Bn-A02-p26651278	chrA05	22144090	A	B	B	B	B	B	H
Bn-A02-p26653626	chrA05	22146362	A	B	B	B	B	B	H
Bn-A02-p26656981	chrA05	22149700	A	B	B	B	B	B	H
seq-new-rs48717	chrA05	22154885	A	B	B	B	B	B	H
Bn-A02-p26669888	chrA05	22168650	A	B	B	B	B	B	H
seq-new-rs34583	chrA05	22291580	A	B	B	B	B	B	H
seq-new-rs41730	chrA05	22311350	A	B	B	B	B	B	H
seq-new-rs31398	chrA05	22351205	A	B	B	B	B	B	H
seq-new-rs37721	chrA05	22396275	A	B	B	B	B	B	H
seq-new-rs46830	chrA05	22405435	A	B	B	B	B	B	H
Bn-A02-p26819608	chrA05	22417577	A	B	B	B	B	B	H
Bn-A02-p26804091	chrA05	22434478	A	B	B	B	B	B	H
seq-new-rs47199	chrA05	22497890	A	B	B	B	B	B	H
Bn-A05-p23529883	chrA05	22581670	A	B	B	B	B	B	H
Bn-A05-p23530018	chrA05	22581803	A	B	B	B	B	B	H
Bn-A05-p23530095	chrA05	22581880	A	B	B	B	B	B	H
Bn-A05-p23532489	chrA05	22583938	A	B	B	B	B	B	H
Bn-A05-p23543751	chrA05	22596411	A	B	B	B	B	B	H
Bn-A05-p23593836	chrA05	22652968	A	B	B	B	B	B	H
seq-new-rs35584	chrA05	22902681	A	B	B	B	B	B	H
seq-new-rs36038	chrA05	22998391	A	B	B	B	B	B	H
Bn-A05-p23776343	chrA05	23024268	A	B	B	B	B	B	H
Bn-A05-p2039690	chrA05_random	149865	A	B	B	B	B	B	H
Bn-A05-p2151202	chrA05_random	152162	A	B	B	B	B	B	H
Bn-A05-p2778040	chrA05_random	183473	A	B	B	B	B	B	H
Bn-A05-p2778230	chrA05_random	183661	A	B	B	B	B	B	H
Bn-A05-p3053859	chrA05_random	303442	A	B	B	B	B	B	A
Bn-A05-p3053025	chrA05_random	304232	A	B	B	B	B	B	A
Bn-A05-p3427993	chrA05_random	311124	A	B	B	B	B	B	H
Bn-A05-p3406573	chrA05_random	327881	A	B	B	B	B	B	A
Bn-A05-p6786862	chrA05_random	724973	A	B	B	B	B	B	H
Bn-A05-p9900987	chrA05_random	757913	A	B	B	B	B	B	H
Bn-A05-p9890807	chrA05_random	767971	A	B	B	B	B	B	H
Bn-A01-p11991521	chrA05_random	784171	A	B	B	B	B	B	H
seq-new-rs27042	chrA05_random	818611	A	B	B	B	B	B	H
Bn-A05-p7791550	chrA05_random	848353	A	B	B	B	B	B	H
seq-new-rs27415	chrA05_random	1230063	A	B	B	B	B	B	H
Bn-Scaffold000172-p254369	chrA05_random	1358910	A	B	B	B	B	B	H
Bn-Scaffold000172-p243096	chrA05_random	1476799	A	B	B	B	B	B	H
seq-new-rs25542	chrA05_random	1757562	A	B	B	B	B	B	H
Bn-A05-p15868478	chrA05_random	1833052	A	B	B	B	B	B	A
Bn-A05-p13191000	chrA05_random	2172322	A	B	B	A	B	B	A
Bn-A05-p13187401	chrA05_random	2175923	A	B	B	A	B	B	A
Bn-Scaffold003204-p418	chrA05_random	2210072	A	B	B	A	B	B	A
Bn-A05-p12119364	chrA05_random	2377618	A	B	B	B	B	B	H
Bn-A05-p12199879	chrA05_random	2396397	A	B	B	B	B	B	H
Bn-A05-p12205591	chrA05_random	2402187	A	B	B	B	B	B	H
Bn-A05-p12207497	chrA05_random	2404094	A	B	B	B	B	B	H
Bn-A05-p12208728	chrA05_random	2405324	A	B	B	B	B	B	H
Bn-A05-p12208840	chrA05_random	2405436	A	B	B	B	B	B	H
Bn-A05-p12209466	chrA05_random	2406060	A	B	B	B	B	B	H
Bn-A05-p12597426	chrA05_random	2490644	A	B	B	A	B	B	A
Bn-A05-p12104940	chrA05_random	2505420	A	B	B	B	B	B	H
Bn-Scaffold000280-p5271	chrA05_random	2540555	A	B	B	A	B	B	A
Bn-A05-p20828693	chrA05_random	2845815	A	B	B	B	B	B	H
Bn-A05-p22498838	chrA05_random	2886816	A	B	A	B	B	B	H
Bn-A05-p22513075	chrA05_random	2897864	A	B	A	B	B	B	H
Bn-A02-p26901243	chrA05_random	2936023	A	B	B	B	B	B	H
seq-new-rs30231	chrA06	128561	A	B	NA	NA	NA	NA	A
seq-new-rs34298	chrA06	152923	A	B	B	B	B	B	H
Bn-A06-p290355	chrA06	250139	A	B	B	B	B	B	H
seq-new-rs41734	chrA06	459588	A	B	B	B	B	B	H
Bn-A06-p608554	chrA06	636479	A	B	B	B	B	B	H
Bn-A06-p611589	chrA06	639455	A	B	B	B	B	B	H
Bn-A06-p613789	chrA06	641643	A	B	B	B	B	B	H
seq-new-rs44092	chrA06	787710	A	B	B	B	B	B	H
seq-new-rs38262	chrA06	1087112	A	B	B	B	B	B	H
Bn-A06-p1119681	chrA06	1159808	A	B	B	B	B	B	H
Bn-A06-p1217543	chrA06	1256797	A	B	NA	NA	NA	NA	A
Bn-A06-p1291667	chrA06	1322081	A	B	B	B	B	B	H
Bn-A06-p1650457	chrA06	1748167	A	B	B	B	B	B	H
Bn-A06-p1650529	chrA06	1748239	A	B	B	B	B	B	H
Bn-A06-p1652088	chrA06	1749730	A	B	B	B	B	B	H
Bn-A06-p1661477	chrA06	1759825	A	B	B	B	B	B	H
seq-new-rs47378	chrA06	1760041	A	B	B	B	B	B	H
seq-new-rs41965	chrA06	2038291	A	B	NA	NA	NA	NA	A
seq-new-rs25627	chrA06	2195755	A	B	B	B	B	B	H
seq-new-rs49006	chrA06	2431456	A	B	B	B	B	B	H
Bn-A06-p2437284	chrA06	2448813	A	B	B	B	B	B	H
Bn-A06-p2521454	chrA06	2484378	A	B	B	B	B	B	H
seq-new-rs47909	chrA06	2494754	A	B	B	B	B	B	H
seq-new-rs48848	chrA06	2500821	A	B	B	B	B	B	H
Bn-A06-p2582613	chrA06	2543044	A	B	B	B	B	B	H
seq-new-rs49289	chrA06	2599638	A	B	B	B	B	B	H
Bn-A06-p2718852	chrA06	2654307	A	B	B	B	B	B	H
Bn-A06-p2756247	chrA06	2678998	A	B	B	B	B	B	H
Bn-A06-p2758495	chrA06	2681244	A	B	B	B	B	B	NA
Bn-A06-p2801792	chrA06	2714171	A	B	B	B	B	B	H
Bn-A06-p2940743	chrA06	2840416	A	B	B	B	B	B	H
Bn-A06-p3005047	chrA06	2892692	A	B	B	B	B	B	H
Bn-A06-p3012876	chrA06	2900889	A	B	B	B	B	B	H
Bn-A06-p3013547	chrA06	2901629	A	B	B	B	B	B	H
Bn-A06-p3016186	chrA06	2904271	A	B	NA	NA	NA	NA	H
Bn-A06-p3016356	chrA06	2904441	A	B	B	B	B	B	H
Bn-A06-p4026453	chrA06	3829042	A	B	B	B	B	B	H
Bn-A06-p4027051	chrA06	3829619	A	B	B	B	B	B	H
seq-new-rs39873	chrA06	3958477	A	B	B	B	B	B	H
Bn-A06-p4179318	chrA06	3978930	A	B	B	B	B	B	H
seq-new-rs29278	chrA06	4010506	A	B	B	B	B	B	H
Bn-A06-p4331202	chrA06	4130940	A	B	B	B	B	B	H
Bn-A06-p4333047	chrA06	4132720	A	B	B	B	B	B	H
Bn-A06-p4333227	chrA06	4132896	A	B	B	B	B	B	H
Bn-A06-p4337931	chrA06	4133518	A	B	B	B	B	B	H
Bn-A06-p4340434	chrA06	4135512	A	B	B	B	B	B	H
Bn-A06-p4361865	chrA06	4155524	A	B	B	B	B	B	H
Bn-A06-p4362700	chrA06	4156359	A	B	B	B	B	B	H
seq-new-rs44644	chrA06	4216168	A	B	B	B	B	B	H
seq-new-rs36717	chrA06	4356667	A	B	B	B	B	B	H
seq-new-rs25511	chrA06	4387792	A	B	B	B	B	B	H
Bn-A06-p4597746	chrA06	4414909	A	B	B	B	B	B	H
seq-new-rs39566	chrA06	4438520	A	B	B	B	B	B	H
seq-new-rs35161	chrA06	4449058	A	B	B	B	A	B	H
Bn-A06-p4874556	chrA06	4748698	A	B	B	B	A	B	H
seq-new-rs38481	chrA06	4766830	A	B	B	B	A	B	H
seq-new-rs28535	chrA06	4875392	A	B	B	B	A	B	H
seq-new-rs39618	chrA06	4886778	A	B	B	B	B	B	H
Bn-A06-p5094790	chrA06	4902731	A	B	B	B	B	B	H
seq-new-rs46908	chrA06	4906744	A	B	B	B	B	B	H
seq-new-rs48697	chrA06	4927687	A	B	B	B	B	B	H
Bn-A06-p5535537	chrA06	5007676	A	B	B	B	B	B	H
seq-new-rs47923	chrA06	5027794	A	B	B	B	B	B	H
Bn-A06-p5974957	chrA06	5429290	A	B	B	B	B	B	H
Bn-A06-p5978510	chrA06	5430636	A	B	B	B	B	B	H
Bn-A06-p5981608	chrA06	5439416	A	B	B	B	B	B	H
Bn-A06-p5982453	chrA06	5440260	A	B	B	B	B	B	H
Bn-A06-p5983201	chrA06	5441044	A	B	B	B	B	B	H
Bn-A06-p6129072	chrA06	5563828	A	B	B	B	B	B	H
Bn-A06-p6183859	chrA06	5605098	A	B	B	B	B	B	H
Bn-A06-p6452160	chrA06	5891552	A	B	B	B	B	B	H
Bn-A06-p6457529	chrA06	5896857	A	B	B	B	B	B	H
seq-new-rs27879	chrA06	5948118	A	B	B	B	B	B	H
chrA06_5954235	chrA06	5954235	A	B	B	B	B	B	H
chrA06_5960501	chrA06	5960501	A	B	B	B	B	B	H
seq-new-rs39848	chrA06	5980351	A	B	B	B	B	B	H
Bn-A06-p6624464	chrA06	6019698	A	B	B	B	B	B	H
seq-new-rs30777	chrA06	6152897	A	B	B	B	B	B	H
Bn-A06-p6782980	chrA06	6153568	A	B	B	B	B	B	H
seq-new-rs47550	chrA06	6189213	A	B	B	B	B	B	H
Bn-A06-p6847367	chrA06	6240872	A	B	B	B	B	B	H
Bn-A06-p7432516	chrA06	6938254	A	B	B	B	B	B	H
Bn-A06-p7444483	chrA06	6948942	A	B	B	B	B	B	H
seq-new-rs36995	chrA06	6948942	A	B	B	B	B	B	H
Bn-A06-p7616430	chrA06	7257713	A	B	B	B	B	B	H
seq-new-rs45791	chrA06	7262284	A	B	B	B	B	B	H
Bn-A06-p7636729	chrA06	7278405	A	B	B	B	B	B	H
Bn-A06-p7641474	chrA06	7280606	A	B	B	B	B	B	H
seq-new-rs42853	chrA06	7287510	A	B	B	B	B	B	H
Bn-A06-p7658535	chrA06	7294136	A	B	B	B	B	B	H
seq-new-rs47996	chrA06	7294136	A	B	B	B	B	B	H
seq-new-rs31416	chrA06	7303255	A	B	B	B	B	B	H
Bn-A06-p7670696	chrA06	7306327	A	B	B	B	B	B	H
seq-new-rs38550	chrA06	7320448	A	B	B	B	B	B	H
seq-new-rs41496	chrA06	7433516	A	B	B	B	B	B	H
Bn-A06-p7927767	chrA06	7556204	A	B	B	B	B	B	H
seq-new-rs31601	chrA06	7556204	A	B	B	B	B	B	H
Bn-A06-p7928380	chrA06	7556818	A	B	B	B	B	B	H
Bn-A06-p7931177	chrA06	7560549	A	B	B	B	B	B	H
Bn-A06-p8022058	chrA06	7665783	A	B	B	B	B	B	H
Bn-A06-p8043214	chrA06	7678203	A	B	B	B	B	B	H
Bn-A06-p8080666	chrA06	7723861	A	B	B	B	B	B	H
seq-new-rs26988	chrA06	7733082	A	B	B	B	B	B	H
seq-new-rs45139	chrA06	7782732	A	B	B	B	B	B	H
seq-new-rs36208	chrA06	7971732	A	B	B	B	B	B	H
Bn-A06-p8430642	chrA06	7979457	A	B	B	B	B	B	H
Bn-A06-p8475485	chrA06	8018684	A	B	B	B	B	B	A
Bn-A06-p8527596	chrA06	8046270	A	B	B	B	B	B	H
seq-new-rs29976	chrA06	8060008	A	B	B	B	B	B	H
Bn-A06-p8546149	chrA06	8063823	A	B	B	B	B	B	H
Bn-A06-p8546698	chrA06	8064372	A	B	B	B	B	B	H
Bn-A06-p9010952	chrA06	8489209	A	B	B	B	B	B	H
Bn-A06-p9064537	chrA06	8526459	A	B	B	B	B	B	H
seq-new-rs43920	chrA06	8718330	A	B	B	B	B	B	H
Bn-A06-p9287101	chrA06	8757743	A	B	B	B	B	B	H
seq-new-rs31496	chrA06	8761130	A	B	B	B	B	B	H
Bn-A06-p9291582	chrA06	8761132	A	B	B	B	B	B	H
Bn-A06-p9292257	chrA06	8761805	A	B	B	B	B	B	H
seq-new-rs35234	chrA06	8959552	A	B	B	B	B	B	H
Bn-A06-p9475900	chrA06	8983395	A	B	B	B	B	B	H
seq-new-rs27429	chrA06	9001102	A	B	B	B	B	B	H
Bn-A06-p9495829	chrA06	9003126	A	B	B	B	B	B	H
Bn-A06-p10021272	chrA06	9433383	A	B	B	B	B	B	H
Bn-A06-p10022213	chrA06	9434354	A	B	B	B	B	B	H
Bn-A06-p10022347	chrA06	9434486	A	B	B	B	B	B	H
Bn-A06-p10023556	chrA06	9435717	A	B	B	B	B	B	H
Bn-A06-p10031660	chrA06	9448339	A	B	B	B	B	B	H
Bn-A06-p10032901	chrA06	9449573	A	B	B	B	B	B	H
Bn-A06-p10033718	chrA06	9450390	A	B	B	B	B	B	H
Bn-A06-p10033903	chrA06	9450575	A	B	B	B	B	B	H
Bn-A06-p10040506	chrA06	9456633	A	B	B	B	B	B	H
Bn-A06-p10064955	chrA06	9482949	A	B	B	B	B	B	H
Bn-A06-p10068703	chrA06	9486993	A	B	B	B	B	B	H
seq-new-rs46023	chrA06	9501238	A	B	B	B	B	B	H
Bn-A06-p10085689	chrA06	9506505	A	B	B	B	B	B	H
Bn-A06-p10129250	chrA06	9547457	A	B	B	B	B	B	H
Bn-A06-p10146008	chrA06	9567484	A	B	B	B	B	B	H
seq-new-rs29490	chrA06	9613395	A	B	B	B	B	B	H
Bn-A06-p10210368	chrA06	9613395	A	B	B	B	B	B	H
Bn-A06-p10240329	chrA06	9640985	A	B	B	B	B	B	H
Bn-A06-p10400171	chrA06	9782419	A	B	B	B	B	B	H
seq-new-rs34014	chrA06	11214724	A	B	B	B	B	B	H
seq-new-rs40472	chrA06	11331529	A	B	B	B	B	B	H
seq-new-rs32651	chrA06	11395208	A	B	B	B	B	B	H
seq-new-rs30918	chrA06	11735910	A	B	B	B	B	B	H
seq-new-rs23665	chrA06	11737905	A	B	B	B	B	B	H
seq-new-rs38006	chrA06	11812476	A	B	B	B	B	B	H
seq-new-rs48283	chrA06	13282201	A	B	B	B	B	B	H
seq-new-rs38452	chrA06	13311847	A	B	B	B	B	B	H
seq-new-rs29664	chrA06	13343194	A	B	B	B	B	B	H
Bn-Scaffold000100-p629896	chrA06	13354760	A	B	B	B	B	B	H
Bn-A06-p12775802	chrA06	14121755	A	B	B	B	B	B	H
seq-new-rs36316	chrA06	14121755	A	B	B	B	B	B	H
Bn-A06-p12438791	chrA06	14423843	A	B	B	B	B	B	H
seq-new-rs48820	chrA06	14423843	A	B	B	B	B	B	H
Bn-A06-p12404848	chrA06	14454549	A	B	B	B	B	B	H
Bn-A06-p11848767	chrA06	14657179	A	B	B	B	B	B	H
Bn-A06-p11848553	chrA06	14657392	A	B	B	B	B	B	H
Bn-A06-p11840908	chrA06	14662465	A	B	B	B	B	B	NA
seq-new-rs24876	chrA06	14738525	A	B	B	B	B	B	H
seq-new-rs25575	chrA06	14882032	A	B	B	B	B	B	H
Bn-A06-p18885366	chrA06	14914096	A	B	B	B	B	B	H
seq-new-rs33686	chrA06	15089926	A	B	B	B	B	B	H
seq-new-rs33889	chrA06	15305927	A	B	B	B	B	B	H
Bn-A06-p19333055	chrA06	15357796	A	B	B	B	B	B	H
Bn-A06-p19333349	chrA06	15358090	A	B	B	B	B	B	H
seq-new-rs47955	chrA06	15360214	A	B	B	B	B	B	H
seq-new-rs46158	chrA06	15400554	A	B	B	B	B	B	H
seq-new-rs45749	chrA06	15626679	A	B	B	A	B	B	NA
seq-new-rs41289	chrA06	15791426	A	B	B	B	B	B	H
Bn-A06-p14212186	chrA06	15808417	A	B	B	B	B	B	H
Bn-A06-p14241294	chrA06	15828654	A	B	B	B	B	B	H
seq-new-rs45740	chrA06	15843290	A	B	B	B	B	B	H
seq-new-rs43530	chrA06	15853850	A	B	B	B	B	B	H
Bn-A06-p14375498	chrA06	15940209	A	B	B	B	B	B	H
Bn-A06-p14402043	chrA06	15968435	A	B	B	B	B	B	H
seq-new-rs46546	chrA06	15993150	A	B	B	B	B	B	H
seq-new-rs48706	chrA06	16018018	A	B	B	B	B	B	H
Bn-A06-p14510328	chrA06	16081713	A	B	B	B	B	B	H
seq-new-rs34868	chrA06	16098709	A	B	NA	B	B	B	H
seq-new-rs29877	chrA06	16099173	A	B	B	B	B	B	H
Bn-A06-p14546946	chrA06	16108297	A	B	B	B	B	B	H
Bn-A06-p14578303	chrA06	16131569	A	B	B	B	B	B	H
seq-new-rs32337	chrA06	16157410	A	B	B	B	B	B	H
seq-new-rs26950	chrA06	16174877	A	B	B	B	B	B	H
seq-new-rs30856	chrA06	16208860	A	B	B	B	B	B	H
Bn-A06-p14813811	chrA06	16298731	A	B	B	B	B	B	H
Bn-A06-p14829925	chrA06	16309635	A	B	B	B	B	B	H
Bn-A06-p14836066	chrA06	16314339	A	B	B	B	B	B	H
Bn-A06-p14852091	chrA06	16332545	A	B	B	B	B	B	H
Bn-A06-p14852157	chrA06	16332611	A	B	B	B	B	B	H
Bn-A06-p14880259	chrA06	16359317	A	B	B	B	B	B	H
seq-new-rs43256	chrA06	16525752	A	B	B	B	B	B	H
seq-new-rs31764	chrA06	16629611	A	B	B	B	B	B	H
seq-new-rs27203	chrA06	16693572	A	B	B	B	B	B	H
seq-new-rs40375	chrA06	16742318	A	B	B	B	B	B	H
seq-new-rs25184	chrA06	16751664	A	B	B	B	B	B	H
seq-new-rs44638	chrA06	16909268	A	B	B	B	B	B	A
seq-new-rs38990	chrA06	17040602	A	B	B	B	B	B	H
seq-new-rs29334	chrA06	17129359	A	B	B	B	B	B	H
seq-new-rs30145	chrA06	17213119	A	B	B	B	B	B	H
seq-new-rs49234	chrA06	17297078	A	B	B	B	B	B	H
seq-new-rs43963	chrA06	17370721	A	B	B	B	B	B	H
seq-new-rs29478	chrA06	17375150	A	B	B	B	B	B	H
seq-new-rs48467	chrA06	17409938	A	B	B	B	B	B	H
Bn-A06-p16009894	chrA06	17486947	A	B	B	B	B	B	H
Bn-A06-p16015026	chrA06	17497743	A	B	B	B	B	B	H
Bn-A06-p16015727	chrA06	17498403	A	B	B	B	B	B	H
Bn-A06-p16016634	chrA06	17499304	A	B	B	B	B	B	H
seq-new-rs24766	chrA06	17558201	A	B	B	B	B	B	H
Bn-A06-p16131586	chrA06	17618616	A	B	B	B	B	B	H
Bn-A06-p16133328	chrA06	17620358	A	B	B	B	B	B	H
Bn-Scaffold000289-p25542	chrA06	17671955	A	B	B	B	B	B	H
seq-new-rs38508	chrA06	17951804	A	B	B	B	B	B	H
seq-new-rs32563	chrA06	18290663	A	B	B	B	B	B	H
Bn-A06-p17033313	chrA06	18450324	A	B	B	B	B	B	H
seq-new-rs47597	chrA06	18456793	A	B	B	B	B	B	H
Bn-A06-p17042021	chrA06	18458643	A	B	B	B	B	B	H
Bn-A06-p17049401	chrA06	18465289	A	B	B	B	B	B	H
Bn-A06-p17112322	chrA06	18520037	A	B	B	B	B	B	H
Bn-A06-p17114458	chrA06	18522401	A	B	B	B	B	B	H
Bn-A06-p17176086	chrA06	18575607	A	B	B	B	B	B	H
Bn-A06-p17262265	chrA06	18654744	A	B	B	B	B	B	H
Bn-A06-p17267787	chrA06	18660265	A	B	B	B	B	B	H
Bn-A06-p17291868	chrA06	18682144	A	B	B	B	B	B	H
seq-new-rs43954	chrA06	18701150	A	B	B	B	B	B	H
Bn-A06-p17321987	chrA06	18711067	A	B	B	B	B	B	H
Bn-A06-p17549603	chrA06	18945277	A	B	B	B	B	B	H
seq-new-rs34449	chrA06	19052999	A	B	B	B	B	B	H
Bn-A06-p18136235	chrA06	19537354	A	B	B	B	B	B	H
seq-new-rs25857	chrA06	20166244	A	B	B	B	B	B	H
seq-new-rs49218	chrA06	20393566	A	B	B	B	B	B	H
Bn-A06-p21281098	chrA06	20396427	A	B	B	B	B	B	H
Bn-A06-p21280942	chrA06	20396584	A	B	B	B	B	B	H
Bn-A06-p21278243	chrA06	20399283	A	B	B	B	B	B	H
Bn-A06-p21273211	chrA06	20404601	A	B	B	B	B	B	H
Bn-A06-p21270132	chrA06	20407907	A	B	B	B	B	B	H
Bn-A06-p21269830	chrA06	20408209	A	B	B	B	B	B	H
Bn-A06-p21268967	chrA06	20409094	A	B	B	B	B	B	H
Bn-A06-p21252883	chrA06	20429548	A	B	B	B	B	B	H
Bn-A06-p21134315	chrA06	20546804	A	B	B	B	B	B	H
Bn-A06-p21127805	chrA06	20554110	A	B	B	B	B	B	H
Bn-A06-p21127138	chrA06	20554787	A	B	B	B	B	B	H
Bn-A06-p21800927	chrA06	20820985	A	B	B	B	B	B	H
Bn-A06-p21846491	chrA06	20863775	A	B	B	B	B	NA	H
Bn-A06-p22786948	chrA06	21809510	A	B	NA	NA	B	B	A
Bn-A06-p22882207	chrA06	21931637	A	B	B	B	B	B	H
Bn-A06-p22914032	chrA06	21963874	A	B	B	B	B	B	H
Bn-A06-p22914117	chrA06	21963959	A	B	B	B	B	B	H
seq-new-rs48811	chrA06	22174677	A	B	NA	NA	B	B	A
Bn-A06-p23295405	chrA06	22333134	A	B	B	B	B	B	H
Bn-A06-p23542209	chrA06	22518960	A	B	B	B	B	B	H
Bn-A06-p23591616	chrA06	22562004	A	B	B	B	B	B	H
seq-new-rs29012	chrA06	22589013	A	B	B	B	B	B	H
Bn-A06-p23684770	chrA06	22668971	A	B	A	A	B	B	A
seq-new-rs43077	chrA06	22725121	A	B	B	B	B	B	H
seq-new-rs41081	chrA06	22835329	A	B	B	B	B	B	H
seq-new-rs43785	chrA06	22919826	A	B	B	B	B	B	H
seq-new-rs28194	chrA06	22984679	A	B	B	B	B	B	H
Bn-A06-p24210014	chrA06	23201047	A	B	B	B	A	A	H
Bn-A06-p24236385	chrA06	23227411	A	B	B	B	NA	NA	H
Bn-A06-p24267499	chrA06	23264498	A	B	B	B	A	A	H
Bn-A06-p24267745	chrA06	23264744	A	B	B	B	A	A	H
seq-new-rs48788	chrA06	23302448	A	B	B	B	A	A	H
seq-new-rs45198	chrA06	23411459	A	B	B	B	B	B	H
Bn-A06-p24557108	chrA06	23504890	A	B	B	B	B	B	H
Bn-A06-p24557193	chrA06	23504977	A	B	B	B	B	B	H
seq-new-rs38796	chrA06	23598999	A	B	B	B	B	B	H
seq-new-rs48589	chrA06	23600429	A	B	B	B	B	B	H
seq-new-rs32314	chrA06	23608274	A	B	B	B	B	B	H
Bn-A06-p24709822	chrA06	23608604	A	B	B	B	B	B	H
seq-new-rs43467	chrA06	23627332	A	B	B	B	B	B	H
Bn-A06-p24744523	chrA06	23647354	A	B	B	B	B	B	H
seq-new-rs23239	chrA06	23707492	A	B	B	B	B	B	H
seq-new-rs47872	chrA06	23784910	A	B	B	B	A	A	H
seq-new-rs44742	chrA06	24131086	A	B	B	B	B	B	H
seq-new-rs27620	chrA06	24299400	A	B	B	B	B	B	H
Bn-A06-p26100486	chrA06	24321284	A	B	B	B	B	B	H
Bn-A06-p26100652	chrA06	24321450	A	B	B	B	B	B	H
Bn-A06-p26100738	chrA06	24321536	A	B	B	B	B	B	H
Bn-A06-p26101019	chrA06	24321817	A	B	B	B	B	B	H
Bn-A06-p26135022	chrA06	24347416	A	B	B	B	B	B	H
Bn-A06-p26135324	chrA06	24347718	A	B	B	B	B	B	H
Bn-A06-p26139717	chrA06	24352143	A	B	B	B	B	B	H
Bn-A06-p26159702	chrA06	24370133	A	B	B	B	B	B	H
Bn-A06-p1743446	chrA06_random	122186	A	B	B	B	B	B	H
Bn-A06-p1722627	chrA06_random	153153	A	B	B	B	B	B	H
Bn-A06-p3492295	chrA06_random	231223	A	B	B	B	B	B	H
Bn-A06-p3483382	chrA06_random	241423	A	B	B	B	B	B	H
Bn-A06-p3483249	chrA06_random	241557	A	B	B	B	B	B	H
Bn-A06-p3446956	chrA06_random	277003	A	B	B	B	B	B	H
Bn-A06-p3442742	chrA06_random	280306	A	B	B	B	B	B	H
Bn-A06-p5020498	chrA06_random	376540	A	B	B	B	A	B	H
Bn-A06-p5020675	chrA06_random	376716	A	B	B	B	A	B	H
Bn-A06-p7583628	chrA06_random	569419	A	B	B	B	B	B	H
Bn-A06-p7584691	chrA06_random	570482	A	B	B	B	B	B	H
Bn-Scaffold000100-p622693	chrA06_random	854627	A	B	B	B	B	B	H
Bn-Scaffold000100-p624023	chrA06_random	855955	A	B	B	B	B	B	H
chrA06_random_1265100	chrA06_random	1265100	A	B	B	B	B	B	H
Bn-A06-p11704401	chrA06_random	1272500	A	B	B	B	B	B	H
Bn-A06-p14285203	chrA06_random	1370987	A	B	B	B	B	B	H
Bn-A06-p14281185	chrA06_random	1374947	A	B	B	B	B	B	H
Bn-A06-p19485623	chrA06_random	1414734	A	B	B	B	B	B	H
Bn-A06-p17967505	chrA06_random	1549044	A	B	B	B	B	B	H
Bn-A06-p21472562	chrA06_random	1636227	A	B	B	B	B	B	H
Bn-A06-p23347767	chrA06_random	1788944	A	B	B	B	B	B	H
Bn-A06-p23350246	chrA06_random	1790061	A	B	B	B	B	B	H
Bn-A06-p24607556	chrA06_random	1990840	A	B	B	B	B	B	H
Bn-A06-p24602719	chrA06_random	1993455	A	B	B	B	B	B	H
Bn-A06-p24602106	chrA06_random	1994068	A	B	B	B	B	B	H
seq-new-rs47273	chrA07	201736	A	B	B	B	B	B	H
Bn-A07-p167614	chrA07	288196	A	B	B	B	B	B	H
Bn-A07-p154378	chrA07	307133	A	B	B	B	B	B	H
Bn-A07-p108234	chrA07	342978	A	B	B	B	B	B	H
seq-new-rs26298	chrA07	343381	A	B	B	B	B	B	H
Bn-A07-p74011	chrA07	396335	A	B	B	B	B	B	H
seq-new-rs34093	chrA07	420702	A	B	B	B	B	B	H
seq-new-rs34660	chrA07	484441	A	B	B	B	B	B	H
Bn-Scaffold003472-p57	chrA07	501297	A	B	B	B	B	B	H
Bn-Scaffold009342-p141	chrA07	591902	A	B	B	B	B	B	H
Bn-A07-p831443	chrA07	758169	A	B	B	B	B	B	H
chrA07_842721	chrA07	842721	A	B	B	B	B	B	H
Bn-A07-p1228602	chrA07	860251	A	B	B	B	B	B	H
Bn-A07-p1217535	chrA07	871183	A	B	B	B	B	B	H
Bn-A07-p1198281	chrA07	885906	A	B	B	B	B	B	H
Bn-A07-p1198107	chrA07	886080	A	B	B	B	B	B	H
Bn-A07-p1198037	chrA07	886150	A	B	B	B	B	B	H
seq-new-rs48167	chrA07	898528	A	B	B	B	B	B	H
seq-new-rs32139	chrA07	902696	A	B	B	B	B	B	H
seq-new-rs36051	chrA07	963261	A	B	B	B	B	B	H
Bn-A09-p18273980	chrA07	1345543	A	B	B	B	B	B	H
Bn-A09-p18274708	chrA07	1346272	A	B	B	B	B	B	H
Bn-A09-p18274781	chrA07	1346345	A	B	B	B	B	B	H
Bn-A09-p18306551	chrA07	1380194	A	B	B	B	B	B	H
Bn-A09-p18324038	chrA07	1431141	A	B	B	B	B	B	H
Bn-A07-p1557675	chrA07	1648133	A	B	B	B	B	B	H
Bn-A07-p1657613	chrA07	1736728	A	B	B	B	B	B	H
Bn-A07-p1658007	chrA07	1737124	A	B	B	B	B	B	H
seq-new-rs42112	chrA07	1897406	A	B	B	B	B	B	H
seq-new-rs42878	chrA07	1907687	A	B	B	B	B	B	H
seq-new-rs43105	chrA07	1921910	A	B	B	B	B	B	H
Bn-A07-p1810459	chrA07	1970534	A	B	B	B	B	B	H
seq-new-rs37855	chrA07	1976332	A	B	B	B	B	B	H
seq-new-rs49161	chrA07	2035994	A	B	B	B	B	B	H
seq-new-rs40579	chrA07	2040816	A	B	B	B	B	B	H
seq-new-rs32580	chrA07	2115025	A	B	B	B	B	B	H
Bn-A10-p12014652	chrA07	2115094	A	B	B	B	B	B	H
seq-new-rs26379	chrA07	2118000	A	B	B	B	B	B	H
seq-new-rs32545	chrA07	2127018	A	B	B	B	B	B	H
seq-new-rs31729	chrA07	2129513	A	B	B	B	B	B	H
Bn-A10-p11908544	chrA07	2227634	A	B	B	B	B	B	H
seq-new-rs46980	chrA07	2350220	A	B	B	B	B	B	H
Bn-A10-p11749802	chrA07	2367020	A	B	B	B	B	B	H
Bn-A10-p11637847	chrA07	2506030	A	B	B	B	B	B	H
Bn-A10-p11609327	chrA07	2562681	A	B	B	B	B	B	H
Bn-A10-p11608926	chrA07	2563082	A	B	B	B	B	B	H
Bn-A10-p11497730	chrA07	2686111	A	B	B	B	B	B	H
Bn-Scaffold000632-p2930	chrA07	2704430	A	B	B	B	B	B	H
Bn-A10-p12066927	chrA07	2728463	A	B	B	B	B	B	H
Bn-A10-p12067020	chrA07	2728556	A	B	B	B	B	B	H
Bn-A10-p12067206	chrA07	2728741	A	B	B	B	B	B	H
Bn-A10-p12067415	chrA07	2728953	A	B	B	B	B	B	H
Bn-A10-p12067474	chrA07	2729014	A	B	B	B	B	B	H
Bn-A10-p12072376	chrA07	2732711	A	B	B	B	B	B	H
Bn-A10-p12072631	chrA07	2732963	A	B	B	B	B	B	H
Bn-A10-p12072657	chrA07	2732986	A	B	B	B	B	B	H
Bn-A10-p12099059	chrA07	2762935	A	B	B	B	B	B	H
Bn-A10-p12099302	chrA07	2763178	A	B	B	B	B	B	H
seq-new-rs23582	chrA07	2853470	A	B	B	B	B	B	H
Bn-A10-p12226123	chrA07	2910403	A	B	B	B	B	B	H
[truncated: 5,298 more rows]

## Sheet: Table S5
	Table S5. List of primers which was used in this study
	Primer	sequence (5’ to 3’)	Purpose
	U626-F	TGTCCCAGGATTAGAATGATTAGGC	Vector specific primer, used for positive bacterial clone and transgenic plant detection
	U629-R	AGCCCTCTTCTTTCGATCCATCAAC
	GIG1-DT1-BsF	ATATATGGTCTCGATTGATATCGCCGCGTAATCCACGTT	Crisper Targets Primers
	GIG1-DT1-FO	TGATATCGCCGCGTAATCCACGTTTTAGAGCTAGAAATAGC
	GIG1-DT2-RO	AACAAGGACGCCTCTACGTGATCAATCTCTTAGTCGACTCTAC
	GIG1-DT2-BsR	ATTATTGGTCTCGAAACAAGGACGCCTCTACGTGATCAA
	GIG1-CDS-A9-F	ATGGCAGAGGCGAGAGATCGA	Full length amplification of BnaGIG1- A9 in wester
	GIG1-CDS-A9-R	CCTCGCATAGACATCAAAGTCTTGAC
	GIG1-CDS-C8-F	ATGACTTGTTACCAACGTTTTATAAACACACAA	Full length amplification of BnaGIG1- C8 in wester
	GIG1-CDS-C8-R	CCTCGCATAGACATCAAAGTCTTTACC
	GIG1-SBL-A9-F	CAGGTCGACTCTAGAGGATCCATGGCAGAGGCGAGAGATCGA	Subcellular localization analysis of BnaGIG1-A9
	GIG1-SBL-A9-R	TCATTTTTTCTACCGGTACCCCTCGCATAGACATCAAAGTCTTGAC
	GIG1-SBL-C8-F	CAGGTCGACTCTAGAGGATCCATGACTTGTTACCAACGTTTTATAAACACACAA	Subcellular localization analysis of BnaGIG1-C8
	GIG1-SBL-C8-R	TCATTTTTTCTACCGGTACCCCTCGCATAGACATCAAAGTCTTTACC
	GIG1-Qpcr-A9-F	AGCAGGGTTCATCACACCAG	qPCR analysis of GIG1-A9
	GIG1-Qpcr-A9-R	TCTCCCGCTCTTGCCTTTTC
	GIG1-Qpcr-C8-F	CATCACTCCCGAGAAGAAGC	qPCR analysis of GIG1-C8
	GIG1-Qpcr-C8-R	CATCAAAGTCTTTACCCTCT
	BnaActin-F	CTATCCTCCGTCTCGATCTCGC	qPCR analysis of BnaActin
	BnaActin-R	CTTAGCCGTCTCCAGCTCTTGC
	GIG1-HI-T1-A9-F	GGAGTGAGTACGGTGTGCATGGCAGAGGCGAGAGATCGAT	Mutation analysis of GIG1-A9
	GIG1-HI-T1-A9-R	GAGTTGGATGCTGGATGGTGGATGTTCGAACACACCG
	GIG1-HI-T2-A9-F	GGAGTGAGTACGGTGTGCATGGCGTCTGCTAGGCGT
	GIG1-HI-T2-A9-R	GAGTTGGATGCTGGATGGAGGGCACTCTCTACTCCCATAC
	GIG1-HI-T1-C8-F	GGAGTGAGTACGGTGTGCATGGCAGAGGCAAGAGACCGAT	Mutation analysis of GIG1-C8
	GIG1-HI-T1-C8-R	GAGTTGGATGCTGGATGGTGGATGTTCGAACACACCG
	GIG1-HI-T2-C8-F	GGAGTGAGTACGGTGTGCATGGCGTCTGCTAGGCGT
	GIG1-HI-T2-C8-R	GAGTTGGATGCTGGATGGAGGCCACTGTCTACTCCCATAC
	C06-3-F	GCCTAGCGCGTTCCTGAA	Genotyping Primer
	C06-3-R	TGTAGGCTCAACAAGGTAAGC

## Sheet: Table S6
		Table S6. Statistics of Pollen viability
		Replications	WT-Pollens(viable/total)	(Viability %)	gig1-Pollens(viable/total)	(Viability %)
		1	465/470	98.9	123/209	58.8
		2	388/390	99.5	109/181	60
		3	546/549	99.4	139/214	65

## Sheet: Table S7
		Table S7. Comaprison between HIR of different gene based Haploid Inducer System
		Targeted Gene	Mechanism	Crop	Inducer Parent	HIR(%)	Reference
		CENH3	Centromere impairment	Arabidopsis	Maternal	34	Ravi & Chan (2010)
					Paternal	5
				maize	Reciprocal	3.6	Kelliher et al. (2016)
				Rice	Paternal	1.16-4.37	Ahmadli et al. (2023)
		KNL2		Arabidopsis	Maternal	1	Ahmadli et al. (2023)
		POD65	Fusion Communication	Maize	Paternal	1-7.7	Jiang et al. (2022)
		KPL		arabidopsis	Paternal	0.34	Jacquier et al. (2023)
		DMP		Maize	paternal	0.1-0.3	Zhong et al. (2019)
		DMP		Rapeseed	Paternal	0.37-2.5	Li et al. (2022)
		DMP		Tomato	Paternal	0.5-3.7	Zhong et al. (2022)
		DMP		Water Melon	Paternal	0.55-1.08	Tian et al. (2023)
		ECS1/2	Defective gamete/Semigamy	Arabidopsis	Maternal	0.8-1.1	Mao et al. (2023)

## Sheet: Table S8
		Table S8: HIR based on different kinds of mutants
		Female	Male	Total Seeds	Aborted Seed	No. of Haploids	HIR(%)
		WT	HY	309	0	0	<0.32
		WT	ZS11	386	0	0	<0.25
		WT	GAN-B	261	0	0	<0.38
		HY	WT	274	0	0	<0.36
		ZS11	WT	270	0	0	<0.37
		GAN-A	WT	379	0	0	<0.26
		HY	gig1-23	96	9	2	2.3
		ZS11	gig1-23	162	6	3	1.92
		GAN-A	gig1-23	113	7	2	1.89
		HY	gig1-6-6	197	2	0	<0.51
		ZS11	gig1-6-6	181	3	0	<0.56
		GAN-A	gig1-6-6	201	1	0	<0.5
		gig1-6-6	HY	163	2	0	<0.62
		gig1-6-6	ZS11	172	3	0	<0.59
		gig1-6-6	GAN-B	119	2	0	<0.85
		HY	gig1-6-12	407	11	7	2.02
		ZS11	gig1-6-12	271	8	5	1.9
		GAN-A	gig1-6-12	209	8	4	1.99
		gig1-6-12	HY	189	7	4	2.19
		gig1-6-12	ZS11	216	8	4	1.92
		gig1-6-12	GAN-B	111	5	2	1.88
